# Supplementary material for: [μ-3,3′-Diisopropyl-1,1′-(propane-1,3-di­yl)bis­(1,3-diazinan-2-yl­idene)]bis­[bromido­(η4-cyclo­octa-1,5-diene)rhodium(I)]
Source: Acta Crystallogr Sect E Struct Rep Online. 2014 Jan 31;70(Pt 2):m71–2. doi: 10.1107/S1600536814001135 (PMC3998270; doi:10.1107/S1600536814001135)
Supplement: Supplementary file 1 [file e-70-00m71-sup1.cif]

##############################################################################
#                                                                            #
# This CIF contains the data in a paper accepted for publication in          #
# Acta Crystallographica Section E. It conforms to the requirements of       #
# Notes for Authors for Acta Crystallographica Section E, and has been       #
# peer reviewed under the auspices of the IUCr Commission on Journals.       #
#                                                                            #
# Full details of the Crystallographic Information File format               #
# are given in the paper "The Crystallographic Information File (CIF):       #
# a New Standard Archive File for Crystallography" by S. R. Hall, F. H.      #
# Allen and I. D. Brown [Acta Cryst. (1991), A47, 655-685].                  #
#                                                                            #
# The current version of the core CIF dictionary is obtainable from          #
# ftp://ftp.iucr.org/pub/cif_core.dic.                                       #
#                                                                            #
# Software is freely available for graphical display of the structure(s)     #
# in this CIF. For information consult the CIF software page                 #
# http://www.iucr.org/resources/cif/software.                                #
#                                                                            #
# This file may be used for bona fide research purposes within the           #
# scientific community so long as proper attribution is given to the journal # 
# article from which it was obtained.                                        #
#                                                                            #
##############################################################################
data_I
_audit_creation_method     SHELXL-97
_database_code_depnum_ccdc_archive     'CCDC 981713'
_chemical_name_systematic
;\
[\m-3,3'-Diisopropyl-1,1'-(propane-1,3-diyl)bis(1,3-diazinan-2-\
ylidene)]bis[bromido(\h^4^-cycloocta-1,5-diene)rhodium(I)]
;
_chemical_name_common     ?
_chemical_formula_moiety     'C33 H56 Br2 N4 Rh2'
_chemical_formula_sum     'C33 H56 Br2 N4 Rh2'
_chemical_formula_iupac     '[Rh2 Br2 (C8 H12)2 (C17 H32 N4)]'
_chemical_formula_weight     874.46
_chemical_melting_point     ?
_symmetry_cell_setting     orthorhombic
_symmetry_space_group_name_H-M     'P b c a'
_symmetry_space_group_name_Hall     '-P 2ac 2ab'
loop_
    _symmetry_equiv_pos_as_xyz
    'x, y, z'
    '-x+1/2, -y, z+1/2'
    '-x, y+1/2, -z+1/2'
    'x+1/2, -y+1/2, -z'
    '-x, -y, -z'
    'x-1/2, y, -z-1/2'
    'x, -y-1/2, z-1/2'
    '-x-1/2, y-1/2, z'
_cell_length_a     16.4075(2)
_cell_length_b     15.7975(3)
_cell_length_c     27.1065(4)
_cell_angle_alpha     90.00
_cell_angle_beta     90.00
_cell_angle_gamma     90.00
_cell_volume     7025.94(19)
_cell_formula_units_Z     8
_cell_measurement_reflns_used     54150
_cell_measurement_theta_min     1.0
_cell_measurement_theta_max     25.0
_cell_measurement_temperature     233(2)
_exptl_crystal_description     prism
_exptl_crystal_colour     yellow
_exptl_crystal_size_max     0.2
_exptl_crystal_size_mid     0.1
_exptl_crystal_size_min     0.08
_exptl_crystal_density_diffrn     1.653
_exptl_crystal_density_meas     ?
_exptl_crystal_density_method     'not measured'
_exptl_crystal_F_000     3536
_exptl_absorpt_coefficient_mu     3.242
_exptl_absorpt_correction_type     multi-scan
_exptl_absorpt_process_details
;
(SORTAV; Blessing, 1995)
;
_exptl_absorpt_correction_T_min     0.432
_exptl_absorpt_correction_T_max     0.755
_exptl_special_details
;
Absorption correction: multi-scan from symmetry-related measurements
;
_diffrn_ambient_temperature     233(2)
_diffrn_radiation_type     MoK\a
_diffrn_radiation_wavelength     0.71073
_diffrn_radiation_source     'fine-focus sealed tube'
_diffrn_radiation_monochromator     graphite
_diffrn_measurement_device_type     'Nonius KappaCCD'
_diffrn_measurement_method     'phi and omega scans'
_diffrn_detector_area_resol_mean     9.1
_diffrn_reflns_number     57878
_diffrn_reflns_av_R_equivalents     0.0833
_diffrn_reflns_av_sigmaI/netI     0.0346
_diffrn_reflns_theta_min     1.94
_diffrn_reflns_theta_max     25.00
_diffrn_reflns_theta_full     25.00
_diffrn_measured_fraction_theta_max     0.999
_diffrn_measured_fraction_theta_full     0.999
_diffrn_reflns_limit_h_min     -19
_diffrn_reflns_limit_h_max     19
_diffrn_reflns_limit_k_min     -18
_diffrn_reflns_limit_k_max     18
_diffrn_reflns_limit_l_min     -32
_diffrn_reflns_limit_l_max     32
_diffrn_standards_number     0
_diffrn_standards_interval_count     ?
_diffrn_standards_interval_time     ?
_diffrn_standards_decay_%     ?
_refine_special_details
;
Hydrogen atoms at C=C bonds of COD were refined with bond restraints (d=0.93
angs.) for C1, C2, C5, C6, C9, C10, C13 and C14
;
_reflns_number_total     6186
_reflns_number_gt     5045
_reflns_threshold_expression     I>2sigma(I)
_refine_ls_structure_factor_coef     Fsqd
_refine_ls_matrix_type     full
_refine_ls_R_factor_all     0.0469
_refine_ls_R_factor_gt     0.0333
_refine_ls_wR_factor_gt     0.0713
_refine_ls_wR_factor_ref     0.0776
_refine_ls_goodness_of_fit_ref     1.061
_refine_ls_restrained_S_all     1.061
_refine_ls_number_reflns     6186
_refine_ls_number_parameters     402
_refine_ls_number_restraints     8
_refine_ls_hydrogen_treatment     mixed
_refine_ls_weighting_scheme     calc
_refine_ls_weighting_details
        'calc w=1/[\s^2^(Fo^2^)+(0.0254P)^2^+11.9446P] where P=(Fo^2^+2Fc^2^)/3'
_atom_sites_solution_hydrogens     geom
_atom_sites_solution_primary     direct
_atom_sites_solution_secondary     difmap
_refine_ls_shift/su_max     0.002
_refine_ls_shift/su_mean     0.000
_refine_diff_density_max     0.953
_refine_diff_density_min     -0.513
_refine_ls_extinction_method     none
_refine_ls_extinction_coef     ?
loop_
    _atom_type_symbol
    _atom_type_description
    _atom_type_scat_dispersion_real
    _atom_type_scat_dispersion_imag
    _atom_type_scat_source
    'C' 'C' 0.0033 0.0016
                         'International Tables Vol C Tables 4.2.6.8 and 6.1.1.4'
    'H' 'H' 0.0000 0.0000
                         'International Tables Vol C Tables 4.2.6.8 and 6.1.1.4'
    'N' 'N' 0.0061 0.0033
                         'International Tables Vol C Tables 4.2.6.8 and 6.1.1.4'
    'Br' 'Br' -0.2901 2.4595
                         'International Tables Vol C Tables 4.2.6.8 and 6.1.1.4'
    'Rh' 'Rh' -1.1178 0.9187
                         'International Tables Vol C Tables 4.2.6.8 and 6.1.1.4'
_computing_data_collection     'COLLECT (Nonius, 1998)'
_computing_cell_refinement     'DENZO-SMN (Otwinowski & Minor, 1997)'
_computing_data_reduction     'DENZO/SCALEPACK (Otwinowski & Minor, 1997)'
_computing_structure_solution     'SHELXS86 (Sheldrick, 2008)'
_computing_structure_refinement     'SHELXL97 (Sheldrick, 2008)'
_computing_molecular_graphics     'SHELXTL (Sheldrick, 2008)'
_computing_publication_material
                         'SHELXTL (Sheldrick, 2008) and publCIF (Westrip, 2010)'
loop_
    _atom_site_type_symbol
    _atom_site_label
    _atom_site_fract_x
    _atom_site_fract_y
    _atom_site_fract_z
    _atom_site_U_iso_or_equiv
    _atom_site_adp_type
    _atom_site_calc_flag
    _atom_site_refinement_flags
    _atom_site_occupancy
    _atom_site_symmetry_multiplicity
    _atom_site_disorder_assembly
    _atom_site_disorder_group
    Rh Rh1 0.311925(16) 0.057582(18) 0.871181(10) 0.02707(9) Uani d . 1 1 . .
    Rh Rh2 0.322674(16) 0.166937(18) 0.624003(10) 0.02634(9) Uani d . 1 1 . .
    Br Br1 0.21591(3) 0.18233(3) 0.873742(16) 0.04127(12) Uani d . 1 1 . .
    Br Br2 0.23333(3) 0.03852(3) 0.613041(18) 0.04847(13) Uani d . 1 1 . .
    N N1 0.17169(18) -0.06234(19) 0.87524(11) 0.0312(7) Uani d . 1 1 . .
    N N4 0.17595(18) 0.2779(2) 0.61382(11) 0.0316(7) Uani d . 1 1 . .
    N N2 0.20658(19) -0.0214(2) 0.79627(11) 0.0340(8) Uani d . 1 1 . .
    N N3 0.20629(18) 0.2398(2) 0.69400(11) 0.0319(7) Uani d . 1 1 . .
    C C1 0.3988(3) -0.0285(3) 0.84394(18) 0.0462(11) Uani d D 1 1 . .
    H H1 0.376(2) -0.064(2) 0.8205(12) 0.050(13) Uiso d D 1 1 . .
    C C2 0.3797(3) -0.0498(3) 0.89246(18) 0.0455(11) Uani d D 1 1 . .
    H H2 0.3421(19) -0.090(2) 0.9001(15) 0.041(12) Uiso d D 1 1 . .
    C C3 0.4344(4) -0.0301(4) 0.9360(2) 0.0796(18) Uani d . 1 1 . .
    H H3A 0.4201 -0.0690 0.9628 0.096 Uiso calc . 1 1 . .
    H H3B 0.4907 -0.0426 0.9264 0.096 Uiso calc . 1 1 . .
    C C4 0.4320(4) 0.0559(4) 0.9555(2) 0.0792(18) Uani d . 1 1 . .
    H H4A 0.4876 0.0729 0.9641 0.095 Uiso calc . 1 1 . .
    H H4B 0.4000 0.0556 0.9861 0.095 Uiso calc . 1 1 . .
    C C5 0.3968(3) 0.1214(3) 0.92170(19) 0.0485(12) Uani d D 1 1 . .
    H H5 0.361(2) 0.158(2) 0.9372(15) 0.059(15) Uiso d D 1 1 . .
    C C6 0.4213(3) 0.1385(3) 0.8752(2) 0.0508(12) Uani d D 1 1 . .
    H H6 0.401(2) 0.1895(15) 0.8629(12) 0.025(9) Uiso d D 1 1 . .
    C C7 0.4924(3) 0.0970(4) 0.8492(3) 0.0798(18) Uani d . 1 1 . .
    H H7A 0.5115 0.1353 0.8231 0.096 Uiso calc . 1 1 . .
    H H7B 0.5370 0.0905 0.8729 0.096 Uiso calc . 1 1 . .
    C C8 0.4758(3) 0.0144(4) 0.8270(2) 0.0811(18) Uani d . 1 1 . .
    H H8A 0.5218 -0.0232 0.8342 0.097 Uiso calc . 1 1 . .
    H H8B 0.4730 0.0214 0.7911 0.097 Uiso calc . 1 1 . .
    C C9 0.3832(3) 0.2798(3) 0.60524(17) 0.0420(10) Uani d D 1 1 . .
    H H9 0.3462(19) 0.3251(18) 0.6024(14) 0.034(11) Uiso d D 1 1 . .
    C C10 0.4035(2) 0.2582(3) 0.65399(18) 0.0454(11) Uani d D 1 1 . .
    H H10 0.376(2) 0.283(2) 0.6803(11) 0.049(13) Uiso d D 1 1 . .
    C C11 0.4850(3) 0.2212(4) 0.66950(19) 0.0618(14) Uani d . 1 1 . .
    H H11A 0.5275 0.2435 0.6477 0.074 Uiso calc . 1 1 . .
    H H11B 0.4973 0.2401 0.7031 0.074 Uiso calc . 1 1 . .
    C C12 0.4878(3) 0.1255(4) 0.66804(18) 0.0569(13) Uani d . 1 1 . .
    H H12A 0.5438 0.1076 0.6608 0.068 Uiso calc . 1 1 . .
    H H12B 0.4734 0.1035 0.7007 0.068 Uiso calc . 1 1 . .
    C C13 0.4314(2) 0.0870(3) 0.63017(16) 0.0395(10) Uani d D 1 1 . .
    H H13 0.409(2) 0.0370(18) 0.6407(15) 0.053(13) Uiso d D 1 1 . .
    C C14 0.4256(2) 0.1116(3) 0.58242(16) 0.0385(10) Uani d D 1 1 . .
    H H14 0.399(2) 0.076(2) 0.5604(11) 0.035(11) Uiso d D 1 1 . .
    C C15 0.4765(3) 0.1803(3) 0.55893(17) 0.0521(12) Uani d . 1 1 . .
    H H15A 0.4877 0.1650 0.5246 0.063 Uiso calc . 1 1 . .
    H H15B 0.5289 0.1840 0.5762 0.063 Uiso calc . 1 1 . .
    C C16 0.4352(3) 0.2658(3) 0.56028(19) 0.0592(13) Uani d . 1 1 . .
    H H16A 0.4770 0.3100 0.5589 0.071 Uiso calc . 1 1 . .
    H H16B 0.4010 0.2716 0.5308 0.071 Uiso calc . 1 1 . .
    C C17 0.2195(2) -0.0158(2) 0.84536(13) 0.0268(8) Uani d . 1 1 . .
    C C18 0.1040(3) -0.1135(3) 0.85686(16) 0.0452(11) Uani d . 1 1 . .
    H H18A 0.0546 -0.0787 0.8550 0.054 Uiso calc . 1 1 . .
    H H18B 0.0936 -0.1604 0.8796 0.054 Uiso calc . 1 1 . .
    C C19 0.1239(3) -0.1476(3) 0.80667(17) 0.0488(11) Uani d . 1 1 . .
    H H19A 0.1702 -0.1867 0.8089 0.059 Uiso calc . 1 1 . .
    H H19B 0.0770 -0.1788 0.7935 0.059 Uiso calc . 1 1 . .
    C C20 0.1447(3) -0.0753(3) 0.77315(16) 0.0486(11) Uani d . 1 1 . .
    H H20A 0.1654 -0.0972 0.7417 0.058 Uiso calc . 1 1 . .
    H H20B 0.0956 -0.0419 0.7664 0.058 Uiso calc . 1 1 . .
    C C21 0.2480(2) 0.0378(3) 0.76332(14) 0.0395(10) Uani d . 1 1 . .
    H H21A 0.2705 0.0063 0.7353 0.047 Uiso calc . 1 1 . .
    H H21B 0.2937 0.0637 0.7810 0.047 Uiso calc . 1 1 . .
    C C22 0.1927(2) 0.1073(3) 0.74396(14) 0.0373(9) Uani d . 1 1 . .
    H H22A 0.1545 0.1251 0.7697 0.045 Uiso calc . 1 1 . .
    H H22B 0.1613 0.0866 0.7157 0.045 Uiso calc . 1 1 . .
    C C23 0.2462(2) 0.1819(3) 0.72838(13) 0.0355(9) Uani d . 1 1 . .
    H H23A 0.2623 0.2136 0.7579 0.043 Uiso calc . 1 1 . .
    H H23B 0.2959 0.1600 0.7130 0.043 Uiso calc . 1 1 . .
    C C24 0.1405(3) 0.2910(3) 0.71502(15) 0.0438(10) Uani d . 1 1 . .
    H H24A 0.1573 0.3133 0.7472 0.053 Uiso calc . 1 1 . .
    H H24B 0.0919 0.2560 0.7198 0.053 Uiso calc . 1 1 . .
    C C25 0.1214(3) 0.3630(3) 0.68061(17) 0.0451(11) Uani d . 1 1 . .
    H H25A 0.0730 0.3935 0.6923 0.054 Uiso calc . 1 1 . .
    H H25B 0.1672 0.4028 0.6797 0.054 Uiso calc . 1 1 . .
    C C26 0.1061(3) 0.3280(3) 0.63002(16) 0.0447(11) Uani d . 1 1 . .
    H H26A 0.0572 0.2924 0.6305 0.054 Uiso calc . 1 1 . .
    H H26B 0.0968 0.3746 0.6068 0.054 Uiso calc . 1 1 . .
    C C27 0.2226(2) 0.2346(2) 0.64542(13) 0.0264(8) Uani d . 1 1 . .
    C C28 0.1766(2) -0.0514(2) 0.92925(13) 0.0331(9) Uani d . 1 1 . .
    H H28 0.2234 -0.0136 0.9360 0.040 Uiso calc . 1 1 . .
    C C29 0.1865(2) 0.2654(3) 0.55998(14) 0.0368(9) Uani d . 1 1 . .
    H H29 0.2368 0.2317 0.5554 0.044 Uiso calc . 1 1 . .
    C C281 0.1927(3) -0.1345(3) 0.95619(17) 0.0528(12) Uani d . 1 1 . .
    H H28A 0.2419 -0.1603 0.9433 0.079 Uiso calc . 1 1 . .
    H H28B 0.1470 -0.1725 0.9512 0.079 Uiso calc . 1 1 . .
    H H28C 0.1993 -0.1235 0.9912 0.079 Uiso calc . 1 1 . .
    C C282 0.1006(3) -0.0072(3) 0.94842(16) 0.0490(11) Uani d . 1 1 . .
    H H28D 0.0925 0.0452 0.9305 0.073 Uiso calc . 1 1 . .
    H H28E 0.1072 0.0051 0.9833 0.073 Uiso calc . 1 1 . .
    H H28F 0.0537 -0.0437 0.9438 0.073 Uiso calc . 1 1 . .
    C C291 0.1980(3) 0.3475(3) 0.53222(18) 0.0625(14) Uani d . 1 1 . .
    H H29A 0.2437 0.3783 0.5462 0.094 Uiso calc . 1 1 . .
    H H29B 0.1490 0.3814 0.5349 0.094 Uiso calc . 1 1 . .
    H H29C 0.2088 0.3353 0.4978 0.094 Uiso calc . 1 1 . .
    C C292 0.1166(3) 0.2136(3) 0.53902(17) 0.0563(13) Uani d . 1 1 . .
    H H29D 0.1112 0.1614 0.5576 0.084 Uiso calc . 1 1 . .
    H H29E 0.1276 0.2006 0.5047 0.084 Uiso calc . 1 1 . .
    H H29F 0.0664 0.2458 0.5414 0.084 Uiso calc . 1 1 . .
loop_
    _atom_site_aniso_label
    _atom_site_aniso_U_11
    _atom_site_aniso_U_22
    _atom_site_aniso_U_33
    _atom_site_aniso_U_12
    _atom_site_aniso_U_13
    _atom_site_aniso_U_23
    Rh1 0.02475(15) 0.02505(17) 0.03142(17) -0.00038(12) -0.00464(12)
                                                                     0.00325(12)
    Rh2 0.02445(15) 0.02526(17) 0.02930(16) 0.00086(12) 0.00006(11) 0.00182(12)
    Br1 0.0385(2) 0.0333(2) 0.0520(3) 0.00655(18) -0.00447(18) -0.00114(19)
    Br2 0.0444(3) 0.0330(2) 0.0680(3) -0.00669(19) -0.0033(2) -0.0044(2)
    N1 0.0352(17) 0.0279(17) 0.0307(17) -0.0085(14) -0.0037(13) 0.0025(14)
    N4 0.0290(16) 0.0339(18) 0.0320(18) 0.0062(14) -0.0016(13) 0.0006(14)
    N2 0.0377(18) 0.0363(19) 0.0280(18) -0.0069(15) -0.0054(13) 0.0036(14)
    N3 0.0322(17) 0.0363(19) 0.0272(18) 0.0076(14) 0.0031(13) 0.0045(14)
    C1 0.036(2) 0.041(3) 0.062(3) 0.011(2) 0.001(2) -0.009(2)
    C2 0.040(2) 0.031(2) 0.065(3) 0.007(2) -0.017(2) 0.008(2)
    C3 0.095(4) 0.066(4) 0.077(4) 0.015(3) -0.051(3) 0.008(3)
    C4 0.104(5) 0.061(4) 0.073(4) -0.003(3) -0.051(3) 0.003(3)
    C5 0.047(3) 0.038(3) 0.061(3) -0.004(2) -0.025(2) -0.005(2)
    C6 0.035(2) 0.037(3) 0.081(4) -0.009(2) -0.007(2) 0.008(2)
    C7 0.047(3) 0.075(4) 0.118(5) -0.017(3) 0.024(3) 0.000(4)
    C8 0.048(3) 0.090(5) 0.105(5) 0.000(3) 0.026(3) -0.009(4)
    C9 0.037(2) 0.028(2) 0.061(3) -0.0046(19) 0.007(2) 0.001(2)
    C10 0.031(2) 0.051(3) 0.054(3) -0.008(2) -0.001(2) -0.017(2)
    C11 0.035(2) 0.085(4) 0.066(3) -0.003(3) -0.013(2) -0.016(3)
    C12 0.034(2) 0.084(4) 0.052(3) 0.012(2) -0.005(2) 0.014(3)
    C13 0.027(2) 0.042(3) 0.049(3) 0.0093(18) 0.0050(18) 0.011(2)
    C14 0.034(2) 0.038(2) 0.043(3) 0.0072(19) 0.0063(18) -0.004(2)
    C15 0.048(3) 0.063(3) 0.046(3) 0.002(2) 0.016(2) 0.009(2)
    C16 0.057(3) 0.052(3) 0.069(3) -0.011(3) 0.022(2) 0.017(3)
    C17 0.0278(19) 0.0232(19) 0.029(2) 0.0052(16) -0.0032(15) 0.0003(15)
    C18 0.044(2) 0.042(3) 0.049(3) -0.017(2) -0.002(2) -0.002(2)
    C19 0.059(3) 0.038(3) 0.050(3) -0.011(2) -0.008(2) -0.008(2)
    C20 0.060(3) 0.048(3) 0.038(2) -0.010(2) -0.016(2) -0.003(2)
    C21 0.039(2) 0.051(3) 0.029(2) 0.002(2) 0.0016(17) 0.0095(19)
    C22 0.034(2) 0.047(3) 0.031(2) -0.0024(18) -0.0012(16) 0.0110(19)
    C23 0.034(2) 0.045(2) 0.027(2) 0.0012(18) -0.0025(16) 0.0057(18)
    C24 0.046(2) 0.046(3) 0.040(2) 0.010(2) 0.0085(19) -0.003(2)
    C25 0.045(2) 0.035(2) 0.054(3) 0.013(2) 0.009(2) -0.003(2)
    C26 0.039(2) 0.043(3) 0.052(3) 0.017(2) -0.0019(19) 0.002(2)
    C27 0.0277(18) 0.0199(18) 0.032(2) -0.0014(15) 0.0031(15) 0.0058(15)
    C28 0.040(2) 0.031(2) 0.028(2) -0.0028(17) 0.0012(16) 0.0057(17)
    C29 0.040(2) 0.042(2) 0.029(2) 0.0047(19) -0.0057(17) 0.0047(18)
    C281 0.070(3) 0.044(3) 0.045(3) 0.008(2) 0.005(2) 0.015(2)
    C282 0.051(3) 0.048(3) 0.048(3) 0.008(2) 0.008(2) 0.003(2)
    C291 0.095(4) 0.051(3) 0.041(3) 0.004(3) -0.004(2) 0.014(2)
    C292 0.054(3) 0.064(3) 0.050(3) -0.006(2) -0.017(2) -0.002(2)
_geom_special_details
;
All e.s.d.'s (except the e.s.d. in the dihedral angle between two l.s. planes)
are estimated using the full covariance matrix. The cell e.s.d.'s are taken
into account individually in the estimation of e.s.d.'s in distances, angles
and torsion angles; correlations between e.s.d.'s in cell parameters are only
used when they are defined by crystal symmetry. An approximate (isotropic)
treatment of cell e.s.d.'s is used for estimating e.s.d.'s involving l.s.
planes.
;
loop_
    _geom_bond_atom_site_label_1
    _geom_bond_atom_site_label_2
    _geom_bond_site_symmetry_2
    _geom_bond_distance
    _geom_bond_publ_flag
    Rh1 C17 . 2.033(4) ?
    Rh1 C1 . 2.104(4) ?
    Rh1 C2 . 2.108(4) ?
    Rh1 C5 . 2.198(4) ?
    Rh1 C6 . 2.207(4) ?
    Rh1 Br1 . 2.5239(5) ?
    Rh2 C27 . 2.043(3) ?
    Rh2 C9 . 2.103(4) ?
    Rh2 C10 . 2.121(4) ?
    Rh2 C13 . 2.191(4) ?
    Rh2 C14 . 2.210(4) ?
    Rh2 Br2 . 2.5205(5) ?
    N1 C17 . 1.346(5) ?
    N1 C18 . 1.461(5) ?
    N1 C28 . 1.476(5) ?
    N4 C27 . 1.338(5) ?
    N4 C26 . 1.460(5) ?
    N4 C29 . 1.483(5) ?
    N2 C17 . 1.350(5) ?
    N2 C21 . 1.461(5) ?
    N2 C20 . 1.466(5) ?
    N3 C27 . 1.346(5) ?
    N3 C23 . 1.460(5) ?
    N3 C24 . 1.465(5) ?
    C1 C2 . 1.393(7) ?
    C1 C8 . 1.505(7) ?
    C1 H1 . 0.927(19) ?
    C2 C3 . 1.515(6) ?
    C2 H2 . 0.910(19) ?
    C3 C4 . 1.459(8) ?
    C3 H3A . 0.9800 ?
    C3 H3B . 0.9800 ?
    C4 C5 . 1.498(7) ?
    C4 H4A . 0.9800 ?
    C4 H4B . 0.9800 ?
    C5 C6 . 1.351(7) ?
    C5 H5 . 0.928(19) ?
    C6 C7 . 1.513(7) ?
    C6 H6 . 0.930(18) ?
    C7 C8 . 1.463(8) ?
    C7 H7A . 0.9800 ?
    C7 H7B . 0.9800 ?
    C8 H8A . 0.9800 ?
    C8 H8B . 0.9800 ?
    C9 C10 . 1.405(6) ?
    C9 C16 . 1.504(6) ?
    C9 H9 . 0.941(18) ?
    C10 C11 . 1.519(6) ?
    C10 H10 . 0.932(19) ?
    C11 C12 . 1.513(8) ?
    C11 H11A . 0.9800 ?
    C11 H11B . 0.9800 ?
    C12 C13 . 1.510(7) ?
    C12 H12A . 0.9800 ?
    C12 H12B . 0.9800 ?
    C13 C14 . 1.355(6) ?
    C13 H13 . 0.918(19) ?
    C14 C15 . 1.510(6) ?
    C14 H14 . 0.935(18) ?
    C15 C16 . 1.512(7) ?
    C15 H15A . 0.9800 ?
    C15 H15B . 0.9800 ?
    C16 H16A . 0.9800 ?
    C16 H16B . 0.9800 ?
    C18 C19 . 1.499(6) ?
    C18 H18A . 0.9800 ?
    C18 H18B . 0.9800 ?
    C19 C20 . 1.499(6) ?
    C19 H19A . 0.9800 ?
    C19 H19B . 0.9800 ?
    C20 H20A . 0.9800 ?
    C20 H20B . 0.9800 ?
    C21 C22 . 1.518(5) ?
    C21 H21A . 0.9800 ?
    C21 H21B . 0.9800 ?
    C22 C23 . 1.529(6) ?
    C22 H22A . 0.9800 ?
    C22 H22B . 0.9800 ?
    C23 H23A . 0.9800 ?
    C23 H23B . 0.9800 ?
    C24 C25 . 1.504(6) ?
    C24 H24A . 0.9800 ?
    C24 H24B . 0.9800 ?
    C25 C26 . 1.500(6) ?
    C25 H25A . 0.9800 ?
    C25 H25B . 0.9800 ?
    C26 H26A . 0.9800 ?
    C26 H26B . 0.9800 ?
    C28 C282 . 1.520(6) ?
    C28 C281 . 1.525(6) ?
    C28 H28 . 0.9900 ?
    C29 C291 . 1.511(6) ?
    C29 C292 . 1.519(6) ?
    C29 H29 . 0.9900 ?
    C281 H28A . 0.9700 ?
    C281 H28B . 0.9700 ?
    C281 H28C . 0.9700 ?
    C282 H28D . 0.9700 ?
    C282 H28E . 0.9700 ?
    C282 H28F . 0.9700 ?
    C291 H29A . 0.9700 ?
    C291 H29B . 0.9700 ?
    C291 H29C . 0.9700 ?
    C292 H29D . 0.9700 ?
    C292 H29E . 0.9700 ?
    C292 H29F . 0.9700 ?
loop_
    _geom_angle_atom_site_label_1
    _geom_angle_atom_site_label_2
    _geom_angle_atom_site_label_3
    _geom_angle_site_symmetry_1
    _geom_angle_site_symmetry_3
    _geom_angle
    _geom_angle_publ_flag
    C17 Rh1 C1 . . 90.89(16) ?
    C17 Rh1 C2 . . 91.66(15) ?
    C1 Rh1 C2 . . 38.61(18) ?
    C17 Rh1 C5 . . 161.56(17) ?
    C1 Rh1 C5 . . 94.95(19) ?
    C2 Rh1 C5 . . 82.20(17) ?
    C17 Rh1 C6 . . 162.59(17) ?
    C1 Rh1 C6 . . 80.86(18) ?
    C2 Rh1 C6 . . 91.34(18) ?
    C5 Rh1 C6 . . 35.71(18) ?
    C17 Rh1 Br1 . . 89.38(10) ?
    C1 Rh1 Br1 . . 159.60(13) ?
    C2 Rh1 Br1 . . 161.76(14) ?
    C5 Rh1 Br1 . . 91.15(12) ?
    C6 Rh1 Br1 . . 93.08(13) ?
    C27 Rh2 C9 . . 90.25(15) ?
    C27 Rh2 C10 . . 92.15(16) ?
    C9 Rh2 C10 . . 38.84(18) ?
    C27 Rh2 C13 . . 158.99(15) ?
    C9 Rh2 C13 . . 97.05(16) ?
    C10 Rh2 C13 . . 81.59(17) ?
    C27 Rh2 C14 . . 164.93(15) ?
    C9 Rh2 C14 . . 81.46(16) ?
    C10 Rh2 C14 . . 89.25(17) ?
    C13 Rh2 C14 . . 35.85(15) ?
    C27 Rh2 Br2 . . 89.27(10) ?
    C9 Rh2 Br2 . . 158.18(13) ?
    C10 Rh2 Br2 . . 162.95(14) ?
    C13 Rh2 Br2 . . 91.07(12) ?
    C14 Rh2 Br2 . . 93.78(11) ?
    C17 N1 C18 . . 122.7(3) ?
    C17 N1 C28 . . 120.1(3) ?
    C18 N1 C28 . . 116.4(3) ?
    C27 N4 C26 . . 122.3(3) ?
    C27 N4 C29 . . 119.7(3) ?
    C26 N4 C29 . . 117.4(3) ?
    C17 N2 C21 . . 119.2(3) ?
    C17 N2 C20 . . 124.6(3) ?
    C21 N2 C20 . . 115.6(3) ?
    C27 N3 C23 . . 119.8(3) ?
    C27 N3 C24 . . 124.1(3) ?
    C23 N3 C24 . . 115.3(3) ?
    C2 C1 C8 . . 125.8(5) ?
    C2 C1 Rh1 . . 70.9(2) ?
    C8 C1 Rh1 . . 112.6(3) ?
    C2 C1 H1 . . 114(3) ?
    C8 C1 H1 . . 114(3) ?
    Rh1 C1 H1 . . 110(3) ?
    C1 C2 C3 . . 123.7(5) ?
    C1 C2 Rh1 . . 70.5(2) ?
    C3 C2 Rh1 . . 111.2(3) ?
    C1 C2 H2 . . 122(3) ?
    C3 C2 H2 . . 112(3) ?
    Rh1 C2 H2 . . 105(3) ?
    C4 C3 C2 . . 117.2(4) ?
    C4 C3 H3A . . 108.0 ?
    C2 C3 H3A . . 108.0 ?
    C4 C3 H3B . . 108.0 ?
    C2 C3 H3B . . 108.0 ?
    H3A C3 H3B . . 107.2 ?
    C3 C4 C5 . . 115.6(4) ?
    C3 C4 H4A . . 108.4 ?
    C5 C4 H4A . . 108.4 ?
    C3 C4 H4B . . 108.4 ?
    C5 C4 H4B . . 108.4 ?
    H4A C4 H4B . . 107.4 ?
    C6 C5 C4 . . 126.5(5) ?
    C6 C5 Rh1 . . 72.5(3) ?
    C4 C5 Rh1 . . 107.9(3) ?
    C6 C5 H5 . . 119(3) ?
    C4 C5 H5 . . 113(3) ?
    Rh1 C5 H5 . . 99(3) ?
    C5 C6 C7 . . 125.3(5) ?
    C5 C6 Rh1 . . 71.8(3) ?
    C7 C6 Rh1 . . 110.7(3) ?
    C5 C6 H6 . . 114(2) ?
    C7 C6 H6 . . 119(2) ?
    Rh1 C6 H6 . . 101(2) ?
    C8 C7 C6 . . 115.8(4) ?
    C8 C7 H7A . . 108.3 ?
    C6 C7 H7A . . 108.3 ?
    C8 C7 H7B . . 108.3 ?
    C6 C7 H7B . . 108.3 ?
    H7A C7 H7B . . 107.4 ?
    C7 C8 C1 . . 115.7(5) ?
    C7 C8 H8A . . 108.4 ?
    C1 C8 H8A . . 108.4 ?
    C7 C8 H8B . . 108.4 ?
    C1 C8 H8B . . 108.4 ?
    H8A C8 H8B . . 107.4 ?
    C10 C9 C16 . . 126.3(4) ?
    C10 C9 Rh2 . . 71.3(2) ?
    C16 C9 Rh2 . . 109.8(3) ?
    C10 C9 H9 . . 114(2) ?
    C16 C9 H9 . . 114(2) ?
    Rh2 C9 H9 . . 111(2) ?
    C9 C10 C11 . . 124.2(4) ?
    C9 C10 Rh2 . . 69.9(2) ?
    C11 C10 Rh2 . . 113.2(3) ?
    C9 C10 H10 . . 120(3) ?
    C11 C10 H10 . . 112(3) ?
    Rh2 C10 H10 . . 106(3) ?
    C12 C11 C10 . . 113.9(4) ?
    C12 C11 H11A . . 108.8 ?
    C10 C11 H11A . . 108.8 ?
    C12 C11 H11B . . 108.8 ?
    C10 C11 H11B . . 108.8 ?
    H11A C11 H11B . . 107.7 ?
    C13 C12 C11 . . 113.6(4) ?
    C13 C12 H12A . . 108.8 ?
    C11 C12 H12A . . 108.8 ?
    C13 C12 H12B . . 108.8 ?
    C11 C12 H12B . . 108.8 ?
    H12A C12 H12B . . 107.7 ?
    C14 C13 C12 . . 125.3(4) ?
    C14 C13 Rh2 . . 72.8(2) ?
    C12 C13 Rh2 . . 108.6(3) ?
    C14 C13 H13 . . 121(3) ?
    C12 C13 H13 . . 112(3) ?
    Rh2 C13 H13 . . 101(3) ?
    C13 C14 C15 . . 124.7(4) ?
    C13 C14 Rh2 . . 71.3(2) ?
    C15 C14 Rh2 . . 110.7(3) ?
    C13 C14 H14 . . 118(2) ?
    C15 C14 H14 . . 115(2) ?
    Rh2 C14 H14 . . 102(2) ?
    C14 C15 C16 . . 112.5(3) ?
    C14 C15 H15A . . 109.1 ?
    C16 C15 H15A . . 109.1 ?
    C14 C15 H15B . . 109.1 ?
    C16 C15 H15B . . 109.1 ?
    H15A C15 H15B . . 107.8 ?
    C9 C16 C15 . . 114.0(4) ?
    C9 C16 H16A . . 108.8 ?
    C15 C16 H16A . . 108.8 ?
    C9 C16 H16B . . 108.8 ?
    C15 C16 H16B . . 108.8 ?
    H16A C16 H16B . . 107.7 ?
    N1 C17 N2 . . 117.8(3) ?
    N1 C17 Rh1 . . 122.6(3) ?
    N2 C17 Rh1 . . 119.6(3) ?
    N1 C18 C19 . . 110.0(3) ?
    N1 C18 H18A . . 109.7 ?
    C19 C18 H18A . . 109.7 ?
    N1 C18 H18B . . 109.7 ?
    C19 C18 H18B . . 109.7 ?
    H18A C18 H18B . . 108.2 ?
    C20 C19 C18 . . 109.0(4) ?
    C20 C19 H19A . . 109.9 ?
    C18 C19 H19A . . 109.9 ?
    C20 C19 H19B . . 109.9 ?
    C18 C19 H19B . . 109.9 ?
    H19A C19 H19B . . 108.3 ?
    N2 C20 C19 . . 109.9(3) ?
    N2 C20 H20A . . 109.7 ?
    C19 C20 H20A . . 109.7 ?
    N2 C20 H20B . . 109.7 ?
    C19 C20 H20B . . 109.7 ?
    H20A C20 H20B . . 108.2 ?
    N2 C21 C22 . . 113.4(3) ?
    N2 C21 H21A . . 108.9 ?
    C22 C21 H21A . . 108.9 ?
    N2 C21 H21B . . 108.9 ?
    C22 C21 H21B . . 108.9 ?
    H21A C21 H21B . . 107.7 ?
    C21 C22 C23 . . 108.1(3) ?
    C21 C22 H22A . . 110.1 ?
    C23 C22 H22A . . 110.1 ?
    C21 C22 H22B . . 110.1 ?
    C23 C22 H22B . . 110.1 ?
    H22A C22 H22B . . 108.4 ?
    N3 C23 C22 . . 113.7(3) ?
    N3 C23 H23A . . 108.8 ?
    C22 C23 H23A . . 108.8 ?
    N3 C23 H23B . . 108.8 ?
    C22 C23 H23B . . 108.8 ?
    H23A C23 H23B . . 107.7 ?
    N3 C24 C25 . . 109.3(3) ?
    N3 C24 H24A . . 109.8 ?
    C25 C24 H24A . . 109.8 ?
    N3 C24 H24B . . 109.8 ?
    C25 C24 H24B . . 109.8 ?
    H24A C24 H24B . . 108.3 ?
    C26 C25 C24 . . 108.9(3) ?
    C26 C25 H25A . . 109.9 ?
    C24 C25 H25A . . 109.9 ?
    C26 C25 H25B . . 109.9 ?
    C24 C25 H25B . . 109.9 ?
    H25A C25 H25B . . 108.3 ?
    N4 C26 C25 . . 110.1(3) ?
    N4 C26 H26A . . 109.6 ?
    C25 C26 H26A . . 109.6 ?
    N4 C26 H26B . . 109.6 ?
    C25 C26 H26B . . 109.6 ?
    H26A C26 H26B . . 108.2 ?
    N4 C27 N3 . . 118.8(3) ?
    N4 C27 Rh2 . . 123.1(3) ?
    N3 C27 Rh2 . . 118.0(2) ?
    N1 C28 C282 . . 110.4(3) ?
    N1 C28 C281 . . 112.6(3) ?
    C282 C28 C281 . . 111.9(3) ?
    N1 C28 H28 . . 107.2 ?
    C282 C28 H28 . . 107.2 ?
    C281 C28 H28 . . 107.2 ?
    N4 C29 C291 . . 113.0(4) ?
    N4 C29 C292 . . 110.6(3) ?
    C291 C29 C292 . . 111.8(4) ?
    N4 C29 H29 . . 107.0 ?
    C291 C29 H29 . . 107.0 ?
    C292 C29 H29 . . 107.0 ?
    C28 C281 H28A . . 109.5 ?
    C28 C281 H28B . . 109.5 ?
    H28A C281 H28B . . 109.5 ?
    C28 C281 H28C . . 109.5 ?
    H28A C281 H28C . . 109.5 ?
    H28B C281 H28C . . 109.5 ?
    C28 C282 H28D . . 109.5 ?
    C28 C282 H28E . . 109.5 ?
    H28D C282 H28E . . 109.5 ?
    C28 C282 H28F . . 109.5 ?
    H28D C282 H28F . . 109.5 ?
    H28E C282 H28F . . 109.5 ?
    C29 C291 H29A . . 109.5 ?
    C29 C291 H29B . . 109.5 ?
    H29A C291 H29B . . 109.5 ?
    C29 C291 H29C . . 109.5 ?
    H29A C291 H29C . . 109.5 ?
    H29B C291 H29C . . 109.5 ?
    C29 C292 H29D . . 109.5 ?
    C29 C292 H29E . . 109.5 ?
    H29D C292 H29E . . 109.5 ?
    C29 C292 H29F . . 109.5 ?
    H29D C292 H29F . . 109.5 ?
    H29E C292 H29F . . 109.5 ?
_iucr_refine_instructions_details
;
TITL p in Pbca
CELL 0.71073  16.4075  15.7975  27.1065  90.000  90.000  90.000
ZERR    8.00   0.0002   0.0003   0.0004   0.000   0.000   0.000
LATT  1
SYMM 0.5-X, -Y, 0.5+Z
SYMM -X, 0.5+Y, 0.5-Z
SYMM 0.5+X, 0.5-Y, -Z
SFAC C H N BR RH
UNIT 264 448 32 16 16
ACTA
L.S. 6
TEMP -40
OMIT -3 50
FMAP 2
PLAN 10
BOND 0.5
DFIX 0.93 0.02 C1 H1 C2 H2 C5 H5 C6 H6 C9 H9 C10 H10 C13 H13 C14 H14
BOND $H
WGHT    0.025400   11.944599
FVAR       0.10865
RH1   5    0.311925    0.057582    0.871181    11.00000    0.02475    0.02505 =
         0.03142    0.00325   -0.00464   -0.00038
RH2   5    0.322674    0.166937    0.624003    11.00000    0.02445    0.02526 =
         0.02930    0.00182    0.00006    0.00086
BR1   4    0.215909    0.182327    0.873742    11.00000    0.03851    0.03332 =
         0.05199   -0.00114   -0.00447    0.00655
BR2   4    0.233325    0.038520    0.613041    11.00000    0.04445    0.03300 =
         0.06797   -0.00436   -0.00333   -0.00669
N1    3    0.171687   -0.062339    0.875240    11.00000    0.03515    0.02785 =
         0.03065    0.00248   -0.00366   -0.00846
N4    3    0.175950    0.277940    0.613819    11.00000    0.02899    0.03386 =
         0.03200    0.00061   -0.00164    0.00624
N2    3    0.206579   -0.021411    0.796274    11.00000    0.03768    0.03628 =
         0.02798    0.00364   -0.00544   -0.00689
N3    3    0.206288    0.239753    0.693997    11.00000    0.03219    0.03631 =
         0.02724    0.00447    0.00311    0.00761
C1    1    0.398774   -0.028527    0.843937    11.00000    0.03568    0.04059 =
         0.06224   -0.00883    0.00074    0.01131
H1    2    0.375544   -0.063673    0.820457    11.00000    0.04961
C2    1    0.379735   -0.049755    0.892456    11.00000    0.04005    0.03091 =
         0.06548    0.00754   -0.01723    0.00726
H2    2    0.342100   -0.089966    0.900111    11.00000    0.04142
C3    1    0.434353   -0.030124    0.936028    11.00000    0.09521    0.06634 =
         0.07725    0.00775   -0.05120    0.01525
AFIX  21
H3A   2    0.420104   -0.069000    0.962850    11.00000   -1.20000
H3B   2    0.490662   -0.042590    0.926404    11.00000   -1.20000
AFIX   0
C4    1    0.431953    0.055931    0.955506    11.00000    0.10397    0.06069 =
         0.07295    0.00301   -0.05076   -0.00323
AFIX  21
H4A   2    0.487641    0.072881    0.964068    11.00000   -1.20000
H4B   2    0.400026    0.055589    0.986061    11.00000   -1.20000
AFIX   0
C5    1    0.396807    0.121427    0.921696    11.00000    0.04681    0.03827 =
         0.06052   -0.00547   -0.02482   -0.00385
H5    2    0.360683    0.157948    0.937223    11.00000    0.05923
C6    1    0.421322    0.138549    0.875190    11.00000    0.03457    0.03719 =
         0.08052    0.00784   -0.00721   -0.00920
H6    2    0.401358    0.189484    0.862902    11.00000    0.02459
C7    1    0.492401    0.097033    0.849160    11.00000    0.04659    0.07499 =
         0.11779   -0.00034    0.02429   -0.01712
AFIX  21
H7A   2    0.511485    0.135278    0.823144    11.00000   -1.20000
H7B   2    0.536981    0.090484    0.872917    11.00000   -1.20000
AFIX   0
C8    1    0.475757    0.014359    0.827012    11.00000    0.04837    0.09016 =
         0.10473   -0.00883    0.02590   -0.00047
AFIX  21
H8A   2    0.521834   -0.023167    0.834150    11.00000   -1.20000
H8B   2    0.473021    0.021366    0.791128    11.00000   -1.20000
AFIX   0
C9    1    0.383170    0.279827    0.605244    11.00000    0.03696    0.02804 =
         0.06089    0.00080    0.00709   -0.00464
H9    2    0.346204    0.325105    0.602438    11.00000    0.03393
C10   1    0.403475    0.258239    0.653989    11.00000    0.03142    0.05051 =
         0.05418   -0.01721   -0.00099   -0.00791
H10   2    0.375630    0.283023    0.680261    11.00000    0.04921
C11   1    0.484958    0.221193    0.669500    11.00000    0.03461    0.08456 =
         0.06614   -0.01617   -0.01260   -0.00280
AFIX  21
H11A  2    0.527521    0.243537    0.647734    11.00000   -1.20000
H11B  2    0.497277    0.240061    0.703124    11.00000   -1.20000
AFIX   0
C12   1    0.487839    0.125468    0.668036    11.00000    0.03432    0.08418 =
         0.05223    0.01433   -0.00479    0.01227
AFIX  21
H12A  2    0.543771    0.107556    0.660830    11.00000   -1.20000
H12B  2    0.473401    0.103475    0.700692    11.00000   -1.20000
AFIX   0
C13   1    0.431371    0.087029    0.630175    11.00000    0.02734    0.04205 =
         0.04911    0.01091    0.00501    0.00926
H13   2    0.408965    0.036983    0.640720    11.00000    0.05323
C14   1    0.425571    0.111609    0.582422    11.00000    0.03401    0.03824 =
         0.04336   -0.00351    0.00626    0.00716
H14   2    0.398687    0.075585    0.560445    11.00000    0.03478
C15   1    0.476532    0.180257    0.558931    11.00000    0.04764    0.06313 =
         0.04560    0.00859    0.01553    0.00206
AFIX  21
H15A  2    0.487689    0.164950    0.524553    11.00000   -1.20000
H15B  2    0.528854    0.184048    0.576228    11.00000   -1.20000
AFIX   0
C16   1    0.435153    0.265756    0.560276    11.00000    0.05731    0.05177 =
         0.06853    0.01654    0.02154   -0.01104
AFIX  21
H16A  2    0.476972    0.309989    0.558938    11.00000   -1.20000
H16B  2    0.400969    0.271612    0.530826    11.00000   -1.20000
AFIX   0
C17   1    0.219501   -0.015822    0.845360    11.00000    0.02785    0.02318 =
         0.02947    0.00027   -0.00321    0.00518
C18   1    0.103985   -0.113458    0.856857    11.00000    0.04448    0.04228 =
         0.04880   -0.00235   -0.00185   -0.01723
AFIX  21
H18A  2    0.054591   -0.078717    0.855045    11.00000   -1.20000
H18B  2    0.093585   -0.160438    0.879613    11.00000   -1.20000
AFIX   0
C19   1    0.123898   -0.147626    0.806674    11.00000    0.05861    0.03759 =
         0.05025   -0.00832   -0.00796   -0.01083
AFIX  21
H19A  2    0.170179   -0.186660    0.808871    11.00000   -1.20000
H19B  2    0.077047   -0.178770    0.793506    11.00000   -1.20000
AFIX   0
C20   1    0.144675   -0.075295    0.773151    11.00000    0.05955    0.04814 =
         0.03819   -0.00307   -0.01605   -0.01020
AFIX  21
H20A  2    0.165351   -0.097182    0.741723    11.00000   -1.20000
H20B  2    0.095592   -0.041901    0.766394    11.00000   -1.20000
AFIX   0
C21   1    0.248017    0.037782    0.763319    11.00000    0.03868    0.05121 =
         0.02858    0.00952    0.00157    0.00237
AFIX  21
H21A  2    0.270464    0.006287    0.735291    11.00000   -1.20000
H21B  2    0.293710    0.063711    0.781033    11.00000   -1.20000
AFIX   0
C22   1    0.192734    0.107323    0.743961    11.00000    0.03414    0.04689 =
         0.03093    0.01103   -0.00120   -0.00237
AFIX  21
H22A  2    0.154497    0.125093    0.769732    11.00000   -1.20000
H22B  2    0.161287    0.086623    0.715690    11.00000   -1.20000
AFIX   0
C23   1    0.246200    0.181941    0.728381    11.00000    0.03419    0.04490 =
         0.02728    0.00573   -0.00246    0.00124
AFIX  21
H23A  2    0.262303    0.213613    0.757900    11.00000   -1.20000
H23B  2    0.295938    0.160000    0.712979    11.00000   -1.20000
AFIX   0
C24   1    0.140537    0.291034    0.715017    11.00000    0.04562    0.04642 =
         0.03951   -0.00294    0.00847    0.01011
AFIX  21
H24A  2    0.157255    0.313323    0.747204    11.00000   -1.20000
H24B  2    0.091888    0.255990    0.719797    11.00000   -1.20000
AFIX   0
C25   1    0.121386    0.363008    0.680613    11.00000    0.04527    0.03547 =
         0.05450   -0.00306    0.00893    0.01299
AFIX  21
H25A  2    0.073045    0.393472    0.692261    11.00000   -1.20000
H25B  2    0.167197    0.402781    0.679673    11.00000   -1.20000
AFIX   0
C26   1    0.106132    0.328001    0.630017    11.00000    0.03876    0.04335 =
         0.05202    0.00244   -0.00188    0.01668
AFIX  21
H26A  2    0.057210    0.292420    0.630496    11.00000   -1.20000
H26B  2    0.096824    0.374580    0.606813    11.00000   -1.20000
AFIX   0
C27   1    0.222645    0.234583    0.645423    11.00000    0.02767    0.01992 =
         0.03153    0.00576    0.00313   -0.00143
C28   1    0.176588   -0.051424    0.929250    11.00000    0.03997    0.03105 =
         0.02840    0.00569    0.00121   -0.00283
AFIX  11
H28   2    0.223422   -0.013649    0.936001    11.00000   -1.20000
AFIX   0
C29   1    0.186451    0.265405    0.559984    11.00000    0.03974    0.04154 =
         0.02919    0.00474   -0.00572    0.00469
AFIX  11
H29   2    0.236774    0.231746    0.555368    11.00000   -1.20000
AFIX   0
C281  1    0.192664   -0.134498    0.956192    11.00000    0.06994    0.04396 =
         0.04463    0.01547    0.00457    0.00842
AFIX  31
H28A  2    0.241902   -0.160306    0.943304    11.00000   -1.50000
H28B  2    0.146984   -0.172539    0.951245    11.00000   -1.50000
H28C  2    0.199335   -0.123493    0.991165    11.00000   -1.50000
AFIX   0
C282  1    0.100632   -0.007183    0.948421    11.00000    0.05142    0.04772 =
         0.04786    0.00300    0.00833    0.00761
AFIX  31
H28D  2    0.092526    0.045250    0.930457    11.00000   -1.50000
H28E  2    0.107214    0.005086    0.983257    11.00000   -1.50000
H28F  2    0.053697   -0.043660    0.943781    11.00000   -1.50000
AFIX   0
C291  1    0.198026    0.347459    0.532223    11.00000    0.09532    0.05119 =
         0.04100    0.01450   -0.00439    0.00426
AFIX  31
H29A  2    0.243671    0.378270    0.546178    11.00000   -1.50000
H29B  2    0.148992    0.381450    0.534908    11.00000   -1.50000
H29C  2    0.208846    0.335338    0.497759    11.00000   -1.50000
AFIX   0
C292  1    0.116581    0.213630    0.539022    11.00000    0.05418    0.06445 =
         0.05034   -0.00237   -0.01719   -0.00598
AFIX  31
H29D  2    0.111151    0.161424    0.557571    11.00000   -1.50000
H29E  2    0.127563    0.200561    0.504695    11.00000   -1.50000
H29F  2    0.066400    0.245833    0.541411    11.00000   -1.50000
HKLF 4
REM  p in Pbca
REM R1 =  0.0333 for   5045 Fo > 4sig(Fo)  and  0.0469 for all   6186 data
REM    402 parameters refined using      8 restraints
END
WGHT      0.0254     11.9446
REM Highest difference peak  0.953,  deepest hole -0.513,  1-sigma level  0.083
Q1    1   0.1871  0.2142  0.6273  11.00000  0.05    0.95
Q2    1   0.1783  0.1043  0.8745  11.00000  0.05    0.82
Q3    1   0.2692  0.2324  0.8900  11.00000  0.05    0.45
Q4    1   0.4954 -0.0008  0.8581  11.00000  0.05    0.44
Q5    1   0.2655  0.0555  0.5867  11.00000  0.05    0.41
Q6    1   0.2814  0.0912  0.6265  11.00000  0.05    0.39
Q7    1   0.5362  0.1324  0.8425  11.00000  0.05    0.35
Q8    1   0.3246  0.0030  0.9402  11.00000  0.05    0.34
Q9    1   0.2028 -0.0175  0.8213  11.00000  0.05    0.30
Q10   1   0.2200  0.0966  0.8380  11.00000  0.05    0.30
;
data_New_Global_Publ_Block
_journal_date_recd_electronic     2013-12-19
_journal_date_accepted     2014-01-16
_journal_name_full     'Acta Crystallographica, Section E'
_journal_year     2014
_journal_volume     70
_journal_issue      2
_journal_page_first     m71
_journal_page_last     m72
_journal_paper_category     QM
_journal_paper_doi     10.1107/S1600536814001135
_journal_coeditor_code     IM2446
_publ_contact_author_name     'Michael Buchmeiser'
_publ_contact_author_address
;
Institut f\"ur Polymerchemie
Universit\"at Stuttgart
Pfaffenwaldring 55
D-70569 Stuttgart
Germany
;
_publ_contact_author_email     'michael.buchmeiser@ipoc.uni-stuttgart.de'
_publ_contact_author_fax     '+4971168564050'
_publ_contact_author_phone     '+4971168564075'
_publ_section_title
;\
[\m-3,3'-Diisopropyl-1,1'-(propane-1,3-diyl)bis(1,3-diazinan-2-ylidene)]\
bis[bromido(\h^4^-cycloocta-1,5-diene)rhodium(I)]
;
loop_
    _publ_author_name
    _publ_author_footnote
    _publ_author_address
    'Pawar, Gajanan Manohar' .
;
Institut f\"ur Polymerchemie
Universit\"at Stuttgart
Pfaffenwaldring 55
D-70569 Stuttgart
Germany
;
    'Wurst, Klaus' .
;
Institut f\"ur Allgemeine Anorganische und Theoretische Chemie
Universit\"at Innsbruck, Innrain 80/82, 6020 Innsbruck, Austria
;
    'Wang, Dongren' .
;
Institut f\"ur Polymerchemie
Universit\"at Stuttgart
Pfaffenwaldring 55
D-70569 Stuttgart
Germany
;
    'Buchmeiser, Michael' .
;
Institut f\"ur Polymerchemie
Universit\"at Stuttgart
Pfaffenwaldring 55
D-70569 Stuttgart
Germany
;
