# Supplementary material for: [μ-3,3′-Diisopropyl-1,1′-(propane-1,3-di­yl)bis­(1,3-diazinan-2-yl­idene)]bis­[bromido­(η4-cyclo­octa-1,5-diene)rhodium(I)]
Source: Acta Crystallogr Sect E Struct Rep Online. 2014 Jan 31;70(Pt 2):m71–2. doi: 10.1107/S1600536814001135 (PMC3998270; doi:10.1107/S1600536814001135)
Supplement: Supplementary file 2 [file e-70-00m71-Isup2.hkl]

# 
# h,k,l, Fc-squared, Fo-squared, sigma(Fo-squared) and status flag 
# 
data_I
_shelx_title ' p in Pbca' 
_shelx_refln_list_code          4 
_shelx_F_calc_maximum      865.66 
_exptl_crystal_F_000      3536.00 
_reflns_d_resolution_high  0.8409 
 
loop_ 
 _symmetry_equiv_pos_as_xyz 
 'x, y, z' 
 '-x+1/2, -y, z+1/2' 
 '-x, y+1/2, -z+1/2' 
 'x+1/2, -y+1/2, -z' 
 '-x, -y, -z' 
 'x-1/2, y, -z-1/2' 
 'x, -y-1/2, z-1/2' 
 '-x-1/2, y-1/2, z' 
 
_cell_length_a    16.4075 
_cell_length_b    15.7975 
_cell_length_c    27.1065 
_cell_angle_alpha  90.000 
_cell_angle_beta   90.000 
_cell_angle_gamma  90.000 
 
_shelx_F_squared_multiplier     1.000 
 
loop_ 
 _refln_index_h 
 _refln_index_k 
 _refln_index_l 
 _refln_F_squared_calc 
 _refln_F_squared_meas 
 _refln_F_squared_sigma 
 _refln_observed_status 
   4   0   0    16897.00    19318.39    623.29 o 
   6   0   0    18809.79    19830.09    644.08 o 
   8   0   0   100857.78   105343.09   3237.77 o 
  10   0   0   113929.50   117824.25   3804.60 o 
  12   0   0     3632.81     3032.48    220.52 o 
  14   0   0    29735.24    33778.42    936.65 o 
  16   0   0    14576.84    16237.45    733.22 o 
  18   0   0      811.68      963.80    305.64 o 
   2   1   0    63682.21    58079.52   1283.04 o 
   4   1   0    15609.49    15719.20    352.03 o 
   6   1   0     4158.42     3930.78    114.21 o 
   8   1   0    91054.05    90166.95   1682.55 o 
  10   1   0   136314.53   135367.98   3355.48 o 
  12   1   0    67028.55    68230.00   1049.99 o 
  14   1   0      137.74      153.13     70.15 o 
  16   1   0     3268.47     3436.22    293.74 o 
  18   1   0    17020.12    16167.07    954.99 o 
   0   2   0    10063.64     8730.47    418.40 o 
   2   2   0     8907.15     7937.30    251.14 o 
   4   2   0    23181.47    21101.30    523.56 o 
   6   2   0    17985.08    16274.03    714.58 o 
   8   2   0      115.37      145.84     36.90 o 
  10   2   0     1204.37     1193.84     48.69 o 
  12   2   0     2379.69     2444.04    139.67 o 
  14   2   0     3778.40     3667.44    112.35 o 
  16   2   0     6770.70     6915.35    261.10 o 
  18   2   0     6528.01     6750.09    307.88 o 
   2   3   0   176320.92   170536.89   4224.29 o 
   4   3   0   137004.81   127976.73   3640.56 o 
   6   3   0    68504.17    73417.06   1376.52 o 
   8   3   0      131.79      256.43     85.28 o 
  10   3   0    38664.07    39501.30    813.60 o 
  12   3   0    30858.79    30083.62    870.74 o 
  14   3   0    13055.96    13590.47    473.86 o 
  16   3   0     3519.45     3803.83    263.67 o 
  18   3   0      743.83      985.63    178.38 o 
   0   4   0     9861.78    10550.03    285.05 o 
   2   4   0    20752.72    21859.79    494.38 o 
   4   4   0    41909.16    44078.81   1331.69 o 
   6   4   0    47024.05    44784.82   1673.58 o 
   8   4   0    15548.96    15789.93    671.81 o 
  10   4   0     1676.87     1480.40    186.76 o 
  12   4   0     1990.27     1959.56    212.31 o 
  14   4   0      444.48      357.69    134.29 o 
  16   4   0     1743.29     1471.00    189.21 o 
  18   4   0       19.63       38.94    152.24 o 
   2   5   0        0.71       12.98     37.96 o 
   4   5   0     1226.78     1312.74     70.63 o 
   6   5   0     7330.21     7168.39    160.43 o 
   8   5   0     1519.23     1576.77     90.55 o 
  10   5   0     1308.91     1517.85    101.89 o 
  12   5   0    11374.08    10946.55    418.12 o 
  14   5   0    26821.46    27494.13    826.73 o 
  16   5   0    19605.28    22691.34    706.26 o 
  18   5   0     6142.15     5696.21    346.24 o 
   0   6   0    53635.54    52065.46   1499.94 o 
   2   6   0    60146.02    55726.37   2275.56 o 
   4   6   0     8964.61     8362.05    331.63 o 
   6   6   0      209.89      145.85     56.74 o 
   8   6   0      249.77      389.08     73.76 o 
  10   6   0       18.38      -54.57     93.64 o 
  12   6   0      194.37      325.01     99.74 o 
  14   6   0     1430.48     1415.50    179.35 o 
  16   6   0     4255.85     3800.91    408.10 o 
  18   6   0     6666.87     6280.11    451.83 o 
   2   7   0    12847.52    13690.41    446.92 o 
   4   7   0    99269.70   110078.93   2986.33 o 
   6   7   0     2116.18     2380.67     90.38 o 
   8   7   0   118184.66   122396.99   4244.13 o 
  10   7   0   141849.80   140976.05   5653.66 o 
  12   7   0    81669.19    83534.66   4374.06 o 
  14   7   0    16285.84    16701.61    951.19 o 
  16   7   0      582.71      498.13    239.12 o 
  18   7   0     6923.97     7079.32   1159.53 o 
   0   8   0   203041.16   199498.30   9123.40 o 
   2   8   0   183412.00   189001.77   5448.99 o 
   4   8   0    10639.97    10977.08    302.50 o 
   6   8   0    37129.59    37588.59   1422.11 o 
   8   8   0    41906.12    41315.14    731.79 o 
  10   8   0     4694.07     4679.47    276.41 o 
  12   8   0       58.54      123.45    161.30 o 
  14   8   0     5727.30     5531.43    330.07 o 
  16   8   0     4715.48     4408.02    662.86 o 
   2   9   0      129.12       43.57     52.92 o 
   4   9   0       54.01      265.41     63.87 o 
   6   9   0      370.78      425.93     62.94 o 
   8   9   0     1721.18     1664.04     99.56 o 
  10   9   0      371.27      426.80     86.91 o 
  12   9   0      179.22      329.00    227.31 o 
  14   9   0      558.43      757.36    400.94 o 
  16   9   0     2778.52     2929.72    380.40 o 
   0  10   0   126127.03   121842.33   5843.47 o 
   2  10   0    69632.18    69454.73   2442.32 o 
   4  10   0       20.30       92.51     69.33 o 
   6  10   0    14311.14    13180.48    301.61 o 
   8  10   0    27278.06    26892.34    463.38 o 
  10  10   0     3689.74     3012.38    216.71 o 
  12  10   0     3650.65     3931.54    247.96 o 
  14  10   0    20795.74    20791.47   1102.68 o 
  16  10   0    14187.80    14298.68    934.31 o 
   2  11   0    51389.16    51283.45   1833.79 o 
   4  11   0    70580.21    76326.63   1633.85 o 
   6  11   0    13280.55    14074.24    666.41 o 
   8  11   0     5410.80     5455.96    174.84 o 
  10  11   0    30606.89    30914.71   1052.68 o 
  12  11   0     9136.21     9512.51   1100.77 o 
  14  11   0      214.93      161.76    184.13 o 
   0  12   0       22.00      299.17    150.40 o 
   2  12   0      115.40       47.90     60.31 o 
   4  12   0     4816.46     4851.22    194.84 o 
   6  12   0    26210.93    28353.54    859.46 o 
   8  12   0    22960.59    24814.33    780.45 o 
  10  12   0     1878.55     1890.35    123.34 o 
  12  12   0      785.58      502.00    339.54 o 
  14  12   0      512.85      765.42    292.11 o 
   2  13   0     1662.85     1701.81    101.86 o 
   4  13   0     6997.31     7087.05    203.39 o 
   6  13   0    12888.60    12688.60    549.69 o 
   8  13   0    11835.32    11979.26    639.75 o 
  10  13   0      711.59      964.70    250.44 o 
  12  13   0     1225.39     1614.15    524.43 o 
  14  13   0     4420.02     3242.22    769.28 o 
   0  14   0    40801.90    40011.68   1860.07 o 
   2  14   0    29113.84    28227.82    840.24 o 
   4  14   0    23960.20    23786.61   1081.12 o 
   6  14   0     8266.82     8842.98    307.12 o 
   8  14   0      285.18      276.46    146.19 o 
  10  14   0       59.93      -65.58    239.33 o 
  12  14   0      368.62     1162.56    354.85 o 
   2  15   0      509.09      622.69    117.87 o 
   4  15   0       45.58     -154.54    103.03 o 
   6  15   0     1735.65     1562.70    134.93 o 
   8  15   0    12527.89    11995.84    674.23 o 
  10  15   0    22597.77    21778.69   1720.15 o 
   0  16   0     2585.61     2305.11    358.35 o 
   2  16   0     1543.39     1708.70    366.80 o 
   4  16   0       56.17       51.96    130.35 o 
   6  16   0     1476.88     1513.78    168.84 o 
   8  16   0     6356.46     7913.10    542.20 o 
  10  16   0     7250.98     6382.21    514.00 o 
   2  17   0     2524.95     2303.86    322.68 o 
   4  17   0     4751.94     5388.67    429.12 o 
   6  17   0      552.69     1016.32    244.34 o 
   8  17   0     2172.22     1283.43    322.42 o 
   0  18   0    23126.54    24947.04   2110.26 o 
   2  18   0     6593.59     4898.15    519.70 o 
   4  18   0     4000.41     4408.20    951.36 o 
   1   1   1       74.87      135.19     10.47 o 
   2   1   1    34646.66    32184.04    679.32 o 
   3   1   1     5801.19     5717.72    137.89 o 
   4   1   1     2746.32     3149.29     54.65 o 
   5   1   1      299.37      356.60     27.75 o 
   6   1   1       52.82       57.58     39.46 o 
   7   1   1     4248.53     3594.65     66.71 o 
   8   1   1    31946.26    31444.53    431.92 o 
   9   1   1     5723.16     5497.56     78.31 o 
  10   1   1    66166.65    66748.28    813.55 o 
  11   1   1     1306.43     1380.46     43.66 o 
  12   1   1    62672.97    63398.13    842.70 o 
  13   1   1      139.10      235.84     39.96 o 
  14   1   1    10751.68    11302.65    264.28 o 
  15   1   1      113.74      251.17     55.72 o 
  16   1   1      300.52      291.59     87.01 o 
  17   1   1      969.96     1031.07    109.89 o 
  18   1   1     5375.82     5238.81    270.82 o 
  19   1   1     3998.80     3904.14    210.09 o 
   0   2   1   313457.50   302449.75  17192.69 o 
   1   2   1     3437.10     2954.47     85.38 o 
   2   2   1   101394.08   103179.21   1369.77 o 
   3   2   1     2103.36     2245.38     75.50 o 
   4   2   1   154344.94   156375.41   2836.45 o 
   5   2   1     2041.92     1973.09    106.50 o 
   6   2   1    16586.21    16584.48    278.79 o 
   7   2   1     2459.70     2348.80     57.83 o 
   8   2   1    55108.13    57741.47    885.39 o 
   9   2   1     6582.27     6367.86    135.50 o 
  10   2   1    12380.44    11953.54    195.90 o 
  11   2   1    17932.93    17907.76    203.67 o 
  12   2   1     5011.65     4826.97     99.84 o 
  13   2   1    14979.28    14829.33    389.29 o 
  14   2   1     2940.76     3101.84     83.76 o 
  15   2   1     2613.55     2625.16    103.40 o 
  16   2   1     3909.86     4027.24    145.03 o 
  17   2   1       26.53       -2.40     95.25 o 
  18   2   1       93.93      243.09    107.96 o 
  19   2   1     3471.99     3191.68    296.39 o 
   1   3   1    92771.45    92728.42   1360.21 o 
   2   3   1    10380.50    10293.50    192.95 o 
   3   3   1   145046.81   145974.86   1727.92 o 
   4   3   1     6339.03     5447.78    109.34 o 
   5   3   1   228793.80   230724.52   4039.89 o 
   6   3   1      638.42      611.76     44.62 o 
   7   3   1    35562.70    34306.31    644.69 o 
   8   3   1    15504.19    15644.27    359.56 o 
   9   3   1      139.84      244.48     36.41 o 
  10   3   1    13723.94    13218.12    279.27 o 
  11   3   1     3818.98     3939.43     80.11 o 
  12   3   1      226.64      269.77     52.13 o 
  13   3   1      645.98      725.46     54.89 o 
  14   3   1     8051.92     8462.74    245.64 o 
  15   3   1     2805.91     2977.49    119.20 o 
  16   3   1     9021.04     9456.69    236.78 o 
  17   3   1     8287.24     8306.17    270.55 o 
  18   3   1     7528.11     7675.29    388.64 o 
  19   3   1     4510.12     3845.06    217.43 o 
   0   4   1      784.74      774.55     43.52 o 
   1   4   1    11350.66    13317.75    285.09 o 
   2   4   1     2270.55     2008.61     69.97 o 
   3   4   1     4987.54     4923.22    121.63 o 
   4   4   1       37.45      -26.08     21.03 o 
   5   4   1    76863.22    78017.90    915.71 o 
   6   4   1     4654.35     4404.49    120.24 o 
   7   4   1   127283.38   129651.30   2577.63 o 
   8   4   1      591.03      639.08     60.45 o 
   9   4   1    21236.70    20900.42    378.42 o 
  10   4   1       82.94       41.18     45.88 o 
  11   4   1       11.17      -41.88     75.46 o 
  12   4   1       97.61      111.22     82.38 o 
  13   4   1    25305.98    25210.05    618.63 o 
  14   4   1     2141.22     2096.71    103.24 o 
  15   4   1    28183.70    28571.98    620.05 o 
  16   4   1    10335.07    10177.94    260.68 o 
  17   4   1    14155.72    15969.96    439.40 o 
  18   4   1     8307.96     8347.43    257.31 o 
  19   4   1      738.16      638.46    168.13 o 
   1   5   1     2612.06     2127.14     60.90 o 
   2   5   1       59.41       49.16     25.02 o 
   3   5   1    32892.50    30969.96    613.78 o 
   4   5   1      461.35      260.83     27.38 o 
   5   5   1    65128.63    62718.46   1219.46 o 
   6   5   1    22782.11    23970.60    428.90 o 
   7   5   1     3252.02     3064.13     93.76 o 
   8   5   1    52091.67    51376.68    898.53 o 
   9   5   1       20.55       41.44     40.10 o 
  10   5   1    22068.04    22405.39    643.68 o 
  11   5   1     5072.22     4777.36    130.83 o 
  12   5   1    10661.15    10718.09    384.25 o 
  13   5   1     1547.10     1762.21    106.42 o 
  14   5   1        9.43       -8.83     78.26 o 
  15   5   1      105.73       87.58     88.51 o 
  16   5   1     1347.66     1674.58    130.10 o 
  17   5   1        8.45       64.12    167.92 o 
  18   5   1      390.29      228.70    145.01 o 
   0   6   1    59719.41    55759.03   1623.29 o 
   1   6   1      211.78       87.13     29.21 o 
   2   6   1   111088.54   113469.31   2180.31 o 
   3   6   1      272.74      138.04     31.10 o 
   4   6   1    59281.30    61662.21    944.14 o 
   5   6   1    12222.63    11488.79    234.69 o 
   6   6   1     4101.27     4235.38     97.64 o 
   7   6   1    45446.42    45120.29    693.08 o 
   8   6   1        4.87      -12.27     29.94 o 
   9   6   1    32688.68    31635.32    765.52 o 
  10   6   1      764.13      830.17    138.54 o 
  11   6   1     5958.81     5687.08    171.07 o 
  12   6   1      513.44      461.03    120.76 o 
  13   6   1      596.55      861.76    111.19 o 
  14   6   1     1441.93     1470.89    127.06 o 
  15   6   1     1251.42     1289.05    110.92 o 
  16   6   1     1169.79     1522.50    214.26 o 
  17   6   1     2630.00     2501.81    171.78 o 
  18   6   1      357.22      656.09    199.60 o 
   1   7   1    19990.17    21407.02    435.94 o 
   2   7   1        0.30        0.59     35.64 o 
   3   7   1    54355.23    55872.33    843.47 o 
   4   7   1     3738.74     3515.56     82.47 o 
   5   7   1    15979.04    15680.21    342.86 o 
   6   7   1     2157.61     2194.62     67.74 o 
   7   7   1     3387.85     3642.23    111.17 o 
   8   7   1       17.07      179.37     55.87 o 
   9   7   1       11.77       63.73     50.59 o 
  10   7   1     1042.58      952.57     70.90 o 
  11   7   1     8759.97     8473.54    286.52 o 
  12   7   1     3139.68     3087.03    129.99 o 
  13   7   1    10660.27    10290.62    343.35 o 
  14   7   1     5692.63     5961.97    183.07 o 
  15   7   1      361.72      274.40    133.64 o 
  16   7   1     2047.20     1990.90    198.27 o 
  17   7   1     2867.11     2580.42    173.22 o 
  18   7   1       45.68      -13.84    158.58 o 
   0   8   1    55770.96    49696.01   2104.01 o 
   1   8   1    46203.65    45518.40   1007.11 o 
   2   8   1    56989.80    57316.37    891.61 o 
   3   8   1     8816.43     8412.98    196.48 o 
   4   8   1     2384.57     2555.26     92.42 o 
   5   8   1      191.71      143.07     63.60 o 
   6   8   1     4350.57     4470.76    136.90 o 
   7   8   1      766.43      767.68     58.75 o 
   8   8   1     4842.84     4600.04     93.78 o 
   9   8   1      622.44      748.53     54.84 o 
  10   8   1     1788.89     1723.89     91.67 o 
  11   8   1     5502.94     5126.22    294.48 o 
  12   8   1     7744.19     7484.24    362.26 o 
  13   8   1    10268.90    10475.82    449.61 o 
  14   8   1     8664.17     8106.95    372.36 o 
  15   8   1     4559.51     5026.91    403.28 o 
  16   8   1     1466.48     1342.87    291.89 o 
  17   8   1      150.22       92.96    136.24 o 
   1   9   1      558.34      634.32     47.73 o 
   2   9   1    33492.69    34167.80    630.73 o 
   3   9   1     1878.94     1649.77     85.51 o 
   4   9   1    38945.88    40211.14    777.38 o 
   5   9   1      173.23      194.78     41.84 o 
   6   9   1     2524.04     2771.11    102.40 o 
   7   9   1     2840.52     2922.17     81.82 o 
   8   9   1     3427.11     3294.51     76.04 o 
   9   9   1     1287.00     1308.55     66.50 o 
  10   9   1    42514.87    41673.09    916.81 o 
  11   9   1      227.43      250.94     53.64 o 
  12   9   1    41269.53    43654.61   1671.07 o 
  13   9   1      122.08      419.59    132.47 o 
  14   9   1     8655.02     8749.21    451.47 o 
  15   9   1     2364.82     2400.73    303.93 o 
  16   9   1     2863.64     2934.20    183.88 o 
  17   9   1      204.30      126.16    257.24 o 
   0  10   1    50718.29    52688.37   1499.58 o 
   1  10   1    11111.54    10744.89    374.57 o 
   2  10   1    22839.65    22871.56    543.02 o 
   3  10   1    24460.05    24915.35    602.07 o 
   4  10   1     2874.70     2833.59    116.64 o 
   5  10   1    27960.86    28345.13    587.27 o 
   6  10   1    15200.20    16101.52    306.60 o 
   7  10   1    14924.20    15389.62    242.97 o 
   8  10   1    30198.99    31117.34    554.99 o 
   9  10   1       24.68       -6.46     56.50 o 
  10  10   1    12258.45    11600.59    387.71 o 
  11  10   1     6246.48     5727.70    155.38 o 
  12  10   1      595.27      655.96    142.71 o 
  13  10   1     9457.57    10031.57    498.49 o 
  14  10   1     1910.64     2017.97    288.55 o 
  15  10   1     4489.99     4796.52    293.98 o 
  16  10   1      818.10      825.92    175.87 o 
   1  11   1    17320.78    17710.77    346.68 o 
   2  11   1     1429.12     1426.62    111.96 o 
   3  11   1    33903.99    35438.16    797.88 o 
   4  11   1     3685.03     3834.08     98.73 o 
   5  11   1    18998.61    19333.28    577.25 o 
   6  11   1     3109.03     3158.06     82.49 o 
   7  11   1    32815.13    34190.39    631.66 o 
   8  11   1     1890.12     2053.22     79.39 o 
   9  11   1     7157.24     7473.88    307.86 o 
  10  11   1       75.42      288.94    147.09 o 
  11  11   1      315.19      321.06     70.31 o 
  12  11   1     1446.39     1603.93    200.20 o 
  13  11   1      101.33       -5.35    131.14 o 
  14  11   1     3924.73     4775.63    371.90 o 
  15  11   1     1038.08     1085.80    228.48 o 
   0  12   1      591.42      440.86     64.40 o 
   1  12   1     4278.97     4159.70    142.48 o 
   2  12   1       95.33       38.59     50.30 o 
   3  12   1     1470.89     1446.06     77.14 o 
   4  12   1     1006.18      949.73     52.93 o 
   5  12   1      516.51      521.83     62.06 o 
   6  12   1     4660.87     4771.91    179.30 o 
   7  12   1     3732.01     3239.32    109.30 o 
   8  12   1    11205.07    11600.45    399.55 o 
   9  12   1     4811.52     4853.56    154.05 o 
  10  12   1     4194.50     4207.82    132.33 o 
  11  12   1      388.29      729.16    150.68 o 
  12  12   1      127.11      272.17    176.57 o 
  13  12   1     3756.13     4002.31    207.20 o 
  14  12   1     1274.71     1193.90    209.44 o 
  15  12   1     6393.83     5666.88    605.10 o 
   1  13   1      566.45      568.11     74.68 o 
   2  13   1     1756.34     1776.86    106.09 o 
   3  13   1     4249.27     4422.33    174.73 o 
   4  13   1    12451.38    13692.59    247.94 o 
   5  13   1     1174.80     1000.19     78.84 o 
   6  13   1    11099.34    10684.16    385.42 o 
   7  13   1       56.41      156.16     72.11 o 
   8  13   1     2438.68     2418.79     97.98 o 
   9  13   1      572.64      576.18     86.07 o 
  10  13   1      271.54      189.18     91.18 o 
  11  13   1      728.88      785.74    204.39 o 
  12  13   1      518.03      736.35    201.10 o 
  13  13   1       14.89        6.53    216.17 o 
  14  13   1     1311.36     1147.57    308.37 o 
   0  14   1     3141.34     2703.25    153.66 o 
   1  14   1    19040.93    18016.31    490.27 o 
   2  14   1     2532.77     2130.08    134.28 o 
   3  14   1     2440.03     2166.59    148.49 o 
   4  14   1     1733.36     1762.51     99.79 o 
   5  14   1     1772.52     1852.34    119.81 o 
   6  14   1     1917.62     1742.61    141.84 o 
   7  14   1    11640.52    11073.24    380.50 o 
   8  14   1      169.63      347.01    137.97 o 
   9  14   1     9399.36     9154.69    359.17 o 
  10  14   1     2489.42     3086.68    349.12 o 
  11  14   1       90.77      262.55    196.42 o 
  12  14   1     1837.12     1617.32    231.17 o 
   1  15   1     2059.45     1946.99    108.78 o 
   2  15   1       74.85      171.11     72.36 o 
   3  15   1    11298.40    11866.25    471.02 o 
   4  15   1       29.07        9.91    102.71 o 
   5  15   1     6766.03     7591.06    285.00 o 
   6  15   1     2230.06     2157.37    133.08 o 
   7  15   1       93.16       33.93    109.22 o 
   8  15   1     6922.48     7261.98    571.22 o 
   9  15   1    11272.87    12479.86    597.39 o 
  10  15   1     5232.27     4852.30    316.25 o 
  11  15   1    15492.35    15675.03    722.86 o 
   0  16   1    36587.96    34732.14   2875.43 o 
   1  16   1     1245.59     1742.02    315.05 o 
   2  16   1    23360.01    23743.01    931.13 o 
   3  16   1      299.81      365.72    126.57 o 
   4  16   1     1989.07     1841.77    203.68 o 
   5  16   1       84.94      114.75    152.45 o 
   6  16   1     3220.96     3163.45    201.91 o 
   7  16   1       38.22       36.63    130.02 o 
   8  16   1     4394.48     4688.51    278.57 o 
   9  16   1      816.32      617.64    198.87 o 
  10  16   1     1066.40      575.79    334.67 o 
   1  17   1       70.68      291.49    144.62 o 
   2  17   1     2290.70     2962.83    261.18 o 
   3  17   1       38.78     -188.39    136.53 o 
   4  17   1     5323.33     5989.27    299.05 o 
   5  17   1       70.30      -96.34    169.28 o 
   6  17   1      750.65      577.63    165.98 o 
   7  17   1       57.97      252.32    250.18 o 
   8  17   1     1632.70     1919.30    236.63 o 
   0  18   1      413.34      557.85    191.90 o 
   1  18   1     6650.85     7760.66    428.82 o 
   2  18   1      149.91      301.61    213.86 o 
   3  18   1     2489.63     2209.53    237.99 o 
   4  18   1       27.47      112.31    144.18 o 
   5  18   1     1408.81     1578.99    234.67 o 
   1   0   2      143.89      197.14     36.40 o 
   2   0   2    20039.46    19464.71    532.61 o 
   3   0   2       18.32      155.94     40.33 o 
   4   0   2     9820.95    10969.14    266.36 o 
   5   0   2     1385.79     1370.13     61.18 o 
   6   0   2     6504.31     6392.48    170.52 o 
   7   0   2     5919.20     5550.60    139.27 o 
   8   0   2     8779.64     9174.44    227.91 o 
   9   0   2    53040.15    51041.46    923.62 o 
  10   0   2       29.29      -68.94     45.96 o 
  11   0   2    70050.36    70242.07   1336.91 o 
  12   0   2      423.35      363.15     81.20 o 
  13   0   2    37723.83    37954.54    955.50 o 
  14   0   2      462.20      596.38     64.77 o 
  15   0   2     5225.02     4931.83    190.55 o 
  16   0   2        8.61      -19.87     67.70 o 
  17   0   2      321.80      260.44     98.08 o 
  18   0   2      451.38        9.86    162.38 o 
  19   0   2    10170.18    10523.85    444.74 o 
   1   1   2     6645.03     7023.77    128.16 o 
   2   1   2     1568.55     1161.88     28.94 o 
   3   1   2      644.98      866.53     45.50 o 
   4   1   2       81.91       13.12     21.22 o 
   5   1   2    35710.94    34383.43    678.52 o 
   6   1   2     1259.36     1289.65     34.25 o 
   7   1   2     1867.61     1555.22     48.92 o 
   8   1   2       73.55      200.12     35.39 o 
   9   1   2     1460.96     1695.53     46.95 o 
  10   1   2       82.23      197.66     29.16 o 
  11   1   2      404.55      512.11     41.37 o 
  12   1   2      439.32      675.12     49.93 o 
  13   1   2     1322.79     1303.12     56.07 o 
  14   1   2       49.22      104.49     53.89 o 
  15   1   2     1596.80     1730.12     56.22 o 
  16   1   2       64.58      129.84     44.37 o 
  17   1   2      810.12     1228.73    171.86 o 
  18   1   2       51.02       68.66    128.96 o 
  19   1   2      316.57      475.24    139.50 o 
   0   2   2      494.75      414.84     50.83 o 
   1   2   2   205406.31   215267.31   3152.41 o 
   2   2   2      767.32      671.22     21.24 o 
   3   2   2   101216.02   102225.70   2232.26 o 
   4   2   2      716.94      611.09     45.36 o 
   5   2   2   150487.97   149753.78   2781.06 o 
   6   2   2     4719.05     4042.34     92.06 o 
   7   2   2   173757.75   175651.95   3797.07 o 
   8   2   2     1006.69     1027.41     46.07 o 
   9   2   2    74860.69    76468.63   1311.10 o 
  10   2   2      221.68      265.75     42.66 o 
  11   2   2     7717.18     7842.16    137.74 o 
  12   2   2      377.16      350.30     45.34 o 
  13   2   2    33681.90    33385.33    733.73 o 
  14   2   2      212.37      222.82    183.45 o 
  15   2   2    36000.56    37494.77    819.01 o 
  16   2   2      151.44      149.94     75.85 o 
  17   2   2    10079.00    10765.56    444.48 o 
  18   2   2       49.18       60.75     98.02 o 
  19   2   2       72.76       28.76    139.08 o 
   1   3   2    61745.72    58521.40    880.69 o 
   2   3   2      184.86      503.87     45.54 o 
   3   3   2    88424.51    81564.46   1246.01 o 
   4   3   2      295.08      409.46     44.08 o 
   5   3   2   104085.44   101294.88   1798.47 o 
   6   3   2      534.46      609.46     40.47 o 
   7   3   2    23345.36    21646.49    443.89 o 
   8   3   2       20.81       70.55     27.98 o 
   9   3   2     6076.81     6071.19    143.46 o 
  10   3   2     2754.94     3066.65     71.87 o 
  11   3   2     5215.49     5309.20    128.86 o 
  12   3   2     2345.22     2327.66    104.48 o 
  13   3   2     3343.71     3546.15    111.39 o 
  14   3   2       83.77      369.88    121.98 o 
  15   3   2      529.25      443.95     57.11 o 
  16   3   2      164.57      289.72     95.02 o 
  17   3   2     3027.85     3068.94    122.71 o 
  18   3   2       17.83      105.66    132.94 o 
  19   3   2     4513.38     4190.58    298.81 o 
   0   4   2        9.81        0.47     28.49 o 
   1   4   2     5292.19     5251.44     97.14 o 
   2   4   2     7127.55     7566.42    160.21 o 
   3   4   2     6559.96     5792.52     86.50 o 
   4   4   2    10306.29    11563.20    165.09 o 
   5   4   2    20705.20    20075.28    382.04 o 
   6   4   2        2.51      271.91     66.05 o 
   7   4   2    48633.96    46366.67    948.94 o 
   8   4   2      341.22      517.01     62.70 o 
   9   4   2     7273.05     6505.66    142.38 o 
  10   4   2      615.00      690.40     58.89 o 
  11   4   2      103.82      122.60     43.31 o 
  12   4   2      171.90      106.09     80.83 o 
  13   4   2     2932.64     2850.80    102.84 o 
  14   4   2      335.47      305.89     90.32 o 
  15   4   2     3481.55     3447.40    130.97 o 
  16   4   2      768.37      783.74     85.35 o 
  17   4   2      890.92      771.80    136.16 o 
  18   4   2       96.44      -37.33    100.88 o 
  19   4   2      443.23      708.60    149.74 o 
   1   5   2    19232.03    19212.91    344.95 o 
   2   5   2     1250.64     1226.25     45.43 o 
   3   5   2   377419.78   375676.50   7921.86 o 
   4   5   2     1353.15     1444.90     55.56 o 
   5   5   2   662574.56   669401.69  12576.85 o 
   6   5   2      279.53      238.48     38.48 o 
   7   5   2    72093.95    71102.09   1559.57 o 
   8   5   2       16.29      107.57     42.25 o 
   9   5   2    10925.34    11382.21    278.68 o 
  10   5   2      315.39      410.62     43.49 o 
  11   5   2    18442.23    19458.56    382.90 o 
  12   5   2       78.73      -38.60     68.57 o 
  13   5   2     2250.58     2239.81     92.35 o 
  14   5   2      120.17      108.91     84.08 o 
  15   5   2     3889.19     3771.10    168.10 o 
  16   5   2       63.82      163.59    120.40 o 
  17   5   2    18377.38    17982.85    670.89 o 
  18   5   2      147.59      151.95    118.02 o 
   0   6   2     1070.71     1150.54     66.00 o 
   1   6   2    14778.90    13597.74    238.19 o 
   2   6   2        0.27       52.46     29.06 o 
   3   6   2      784.78      541.28     44.21 o 
   4   6   2       20.06       88.53     29.56 o 
   5   6   2   100569.18   101617.09   1399.64 o 
   6   6   2     3062.36     3038.06     61.74 o 
   7   6   2    95946.84    95979.35   1553.86 o 
   8   6   2      106.51       98.69     64.20 o 
   9   6   2     7526.54     7043.06    169.50 o 
  10   6   2      621.62      702.85     47.34 o 
  11   6   2     8779.68     8381.71    326.64 o 
  12   6   2       39.54      -52.33     82.20 o 
  13   6   2    60710.47    61274.61   2236.28 o 
  14   6   2       21.02      -14.67    107.38 o 
  15   6   2    55939.74    57283.16   1375.05 o 
  16   6   2      131.28      186.76    109.65 o 
  17   6   2     9647.65     9607.44    304.64 o 
  18   6   2       26.98       46.50    110.95 o 
   1   7   2     3145.37     2826.99     71.43 o 
   2   7   2     2213.24     2256.79     61.71 o 
   3   7   2    19943.41    20463.45    256.03 o 
   4   7   2     1982.38     2003.11     64.05 o 
   5   7   2    10026.53     9468.57    200.97 o 
   6   7   2     3558.32     4008.22     80.23 o 
   7   7   2      594.82      612.71     49.93 o 
   8   7   2     3838.82     4107.84    105.95 o 
   9   7   2     1111.89     1089.60     62.32 o 
  10   7   2       93.97      110.16     43.10 o 
  11   7   2     3684.38     3765.06    164.43 o 
  12   7   2      318.72       69.32     91.25 o 
  13   7   2     1228.95     1014.74     86.05 o 
  14   7   2      648.45      673.65    106.17 o 
  15   7   2      253.36      244.06    111.25 o 
  16   7   2      112.38       30.74    115.47 o 
  17   7   2       99.57       55.98    125.98 o 
  18   7   2        0.91       80.96    254.96 o 
   0   8   2      460.72      558.07     54.21 o 
   1   8   2    58941.34    59104.88   1011.76 o 
   2   8   2     1466.00     1625.27     70.97 o 
   3   8   2    22933.41    22495.89    435.12 o 
   4   8   2     1018.43     1036.08     56.26 o 
   5   8   2       55.62        1.74     42.16 o 
   6   8   2      435.96      484.39     55.77 o 
   7   8   2    16356.86    16755.40    295.48 o 
   8   8   2       48.43       51.01     45.18 o 
   9   8   2    25518.34    24991.40    489.27 o 
  10   8   2      693.34      645.96     61.07 o 
  11   8   2    16589.98    16516.95    835.83 o 
  12   8   2      622.55      765.08    118.04 o 
  13   8   2     9023.97     9994.03    402.82 o 
  14   8   2      112.95      166.98    129.59 o 
  15   8   2       34.33      365.65    144.16 o 
  16   8   2      166.89      252.01    216.92 o 
  17   8   2     2170.25     1944.61    201.84 o 
   1   9   2     1831.00     2079.33     80.34 o 
   2   9   2        5.86      -45.99     56.35 o 
   3   9   2    16455.00    16628.61    414.38 o 
   4   9   2       96.35      133.95     46.58 o 
   5   9   2    25241.51    27257.27    537.04 o 
   6   9   2     1040.36     1072.32     48.64 o 
   7   9   2    36448.55    36999.23    695.06 o 
   8   9   2       18.50      115.16    103.49 o 
   9   9   2    26739.75    26279.35    594.02 o 
  10   9   2      309.24      320.83     83.46 o 
  11   9   2    22476.80    23895.29    584.10 o 
  12   9   2       39.93       34.07    117.91 o 
  13   9   2     8031.92     8203.74    305.07 o 
  14   9   2      119.33       47.98    138.72 o 
  15   9   2     1489.79     1221.40    154.13 o 
  16   9   2        3.83      215.99    130.77 o 
  17   9   2      197.81      342.24    155.75 o 
   0  10   2     2012.82     2147.79    111.60 o 
   1  10   2     6072.63     5541.69    203.19 o 
   2  10   2      854.76      956.92     49.35 o 
   3  10   2    19975.27    19354.21    385.65 o 
   4  10   2     1229.22     1074.79     65.25 o 
   5  10   2    18371.76    18654.53    386.17 o 
   6  10   2      483.45      592.59     71.36 o 
   7  10   2    18319.93    18447.36    427.91 o 
   8  10   2      958.59      930.89     63.82 o 
   9  10   2     9700.52     9824.29    223.85 o 
  10  10   2      260.01      336.12     68.85 o 
  11  10   2      640.59      776.22     75.21 o 
  12  10   2      120.10      168.85    115.20 o 
  13  10   2       41.74      301.15    124.54 o 
  14  10   2       33.19      106.81    233.30 o 
  15  10   2     6388.23     7014.90    340.87 o 
  16  10   2        9.47     -253.37    198.05 o 
   1  11   2      128.48      200.24     55.90 o 
   2  11   2      479.51      550.52     49.98 o 
   3  11   2      883.88      943.11     75.81 o 
   4  11   2      171.83      249.91     53.72 o 
   5  11   2       37.08      111.78     59.06 o 
   6  11   2     1124.27     1264.69     59.78 o 
   7  11   2      568.46      813.47    113.21 o 
   8  11   2       68.47      141.58     73.51 o 
   9  11   2      265.19      360.11    102.07 o 
  10  11   2      310.81      366.55     47.01 o 
  11  11   2       80.50      197.34     56.23 o 
  12  11   2       50.59     -202.62    137.29 o 
  13  11   2     2806.56     2714.07    167.53 o 
  14  11   2       56.22      448.26    160.59 o 
  15  11   2     6566.61     6573.87    315.31 o 
   0  12   2      646.66      740.50     91.52 o 
   1  12   2     4923.58     4806.86    151.67 o 
   2  12   2      421.67      520.78     67.60 o 
   3  12   2    10852.09    11292.95    176.84 o 
   4  12   2       32.61       67.95     60.07 o 
   5  12   2    37690.00    40169.21    838.70 o 
   6  12   2      374.61      360.82     65.37 o 
   7  12   2    46924.04    51084.24   1098.58 o 
   8  12   2        6.60      -14.35     56.28 o 
   9  12   2    26148.57    25471.65    693.06 o 
  10  12   2        0.64      -37.81    105.02 o 
  11  12   2      222.79      205.65    195.63 o 
  12  12   2        3.02      102.14    160.90 o 
  13  12   2    14245.32    15182.30    831.39 o 
  14  12   2       50.03      102.81    257.10 o 
   1  13   2    21931.96    22076.00    653.44 o 
   2  13   2       47.18      142.33     55.57 o 
   3  13   2    95492.23    98683.41   2010.57 o 
   4  13   2        5.05      -73.50     68.83 o 
   5  13   2    63115.77    66607.13   2363.06 o 
   6  13   2        0.21        7.19     59.19 o 
   7  13   2    13190.61    13135.40    494.07 o 
   8  13   2       23.70      115.93     64.13 o 
   9  13   2    13012.16    12128.65    315.14 o 
  10  13   2       21.30       75.94    108.49 o 
  11  13   2    24885.67    24209.64    744.07 o 
  12  13   2       61.30      -23.10    211.06 o 
  13  13   2     8508.26     7826.78    305.45 o 
  14  13   2       13.18     -114.99    225.20 o 
   0  14   2        8.58      139.69     91.92 o 
   1  14   2    11452.35    10481.17    344.04 o 
   2  14   2      395.89      381.35     69.58 o 
   3  14   2     2671.37     2366.28    179.52 o 
   4  14   2      103.64       32.66     66.99 o 
   5  14   2       39.29      233.82     71.52 o 
   6  14   2       86.10      142.45     81.46 o 
   7  14   2     2550.56     2273.24    137.78 o 
   8  14   2      161.71      105.88    110.42 o 
   9  14   2      146.58      164.25    107.79 o 
  10  14   2      459.72      723.02    415.22 o 
  11  14   2     6418.73     7284.53    750.41 o 
  12  14   2        0.39      -75.50    206.92 o 
   1  15   2      183.97      331.25     82.64 o 
   2  15   2      347.86      401.09     78.17 o 
   3  15   2     1565.03     1457.70    131.57 o 
   4  15   2      108.77      -57.44     70.94 o 
   5  15   2      258.57      296.91     93.30 o 
   6  15   2      444.62      449.31     93.93 o 
   7  15   2       95.31       48.28    118.38 o 
   8  15   2        2.30      103.72    166.30 o 
   9  15   2     3652.40     3732.94    335.15 o 
  10  15   2        8.89      146.69    203.80 o 
  11  15   2     6007.73     6197.39    606.72 o 
   0  16   2       17.03      177.87    148.37 o 
   1  16   2    70817.82    71676.29   3842.56 o 
   2  16   2      269.98      181.67    129.38 o 
   3  16   2    18297.39    19105.89    648.02 o 
   4  16   2       85.18      -76.96     97.95 o 
   5  16   2      110.56      238.21    111.16 o 
   6  16   2       11.05      218.43    105.38 o 
   7  16   2     6875.35     7298.24    284.20 o 
   8  16   2        1.98     -136.46    162.02 o 
   9  16   2     7121.01     7125.23    609.97 o 
  10  16   2       21.76      346.59    238.63 o 
   1  17   2      906.06     1102.33    312.84 o 
   2  17   2        1.13      296.06    232.92 o 
   3  17   2     1461.87     1385.25    173.24 o 
   4  17   2        0.44     -129.83    178.43 o 
   5  17   2      276.80      -90.55    172.25 o 
   6  17   2        1.31      321.25    228.12 o 
   7  17   2     3498.34     2935.17    258.06 o 
   8  17   2       70.88      227.15    219.47 o 
   0  18   2      378.61     -180.91    407.06 o 
   1  18   2       10.24       -4.52    168.77 o 
   2  18   2        4.32      190.97    167.30 o 
   3  18   2      613.86      220.25    133.82 o 
   4  18   2      181.58      174.15    146.15 o 
   5  18   2      680.79      351.72    157.36 o 
   1   1   3      133.70      144.65     17.49 o 
   2   1   3    93477.45    86595.66   2122.63 o 
   3   1   3       82.43      275.75     22.02 o 
   4   1   3     3492.80     3497.14     83.94 o 
   5   1   3    19926.61    18316.27    527.32 o 
   6   1   3      355.45      274.91     21.72 o 
   7   1   3     2019.76     1830.20     52.70 o 
   8   1   3    19531.86    17391.56    331.26 o 
   9   1   3     1222.94     1262.95     65.42 o 
  10   1   3    77986.48    76598.85   1079.30 o 
  11   1   3     2784.05     3009.12     96.10 o 
  12   1   3    48250.25    46202.98    887.45 o 
  13   1   3     3434.02     3276.05     87.97 o 
  14   1   3    19855.24    20094.64    526.09 o 
  15   1   3       36.43       74.57    115.44 o 
  16   1   3     1892.32     2024.72     94.30 o 
  17   1   3      260.21      388.86     81.06 o 
  18   1   3     2301.85     2359.08    181.76 o 
  19   1   3     4683.53     5328.05    268.85 o 
   0   2   3   278385.59   287546.66   8404.30 o 
   1   2   3      354.50      299.39     24.39 o 
   2   2   3    36470.31    38838.85    620.31 o 
   3   2   3     2731.05     2541.77     75.21 o 
   4   2   3     1593.50     1570.67     85.45 o 
   5   2   3     2097.57     1978.12     61.32 o 
   6   2   3     5861.94     5470.24    205.87 o 
   7   2   3      384.62      475.77     38.62 o 
   8   2   3    26719.44    25022.49    592.95 o 
   9   2   3     4583.11     4570.08    111.13 o 
  10   2   3     6177.70     6092.48    134.94 o 
  11   2   3    15382.96    15491.96    234.90 o 
  12   2   3      671.48      795.16     69.71 o 
  13   2   3    11751.08    11227.78    237.26 o 
  14   2   3      500.54      596.46     52.27 o 
  15   2   3     1768.12     1719.54    125.33 o 
  16   2   3      777.68      723.05    127.84 o 
  17   2   3      312.11      331.51    110.75 o 
  18   2   3      179.42       84.59    114.68 o 
  19   2   3     2529.55     2301.54    178.35 o 
   1   3   3   106224.95   107542.21   2375.10 o 
   2   3   3    13109.95    12537.38    162.68 o 
   3   3   3   142318.20   140886.39   1817.57 o 
   4   3   3     4682.47     4265.20     84.65 o 
   5   3   3    53112.97    51525.75   1358.90 o 
   6   3   3       30.73       68.56     30.20 o 
   7   3   3     4151.83     3576.98    129.65 o 
   8   3   3    11475.53    11287.03    226.58 o 
   9   3   3     1642.56     1713.41     76.88 o 
  10   3   3    17347.64    17596.60    384.86 o 
  11   3   3     6692.99     6865.31    231.73 o 
  12   3   3     1920.74     1725.19    101.86 o 
  13   3   3     2765.08     2699.90     82.65 o 
  14   3   3    12228.77    12934.74    295.14 o 
  15   3   3     4621.24     4220.33    108.73 o 
  16   3   3    16785.08    16897.06    428.62 o 
  17   3   3     9719.17     8963.04    290.10 o 
  18   3   3     9895.24    10685.12    382.50 o 
  19   3   3     2572.52     2155.35    143.97 o 
   0   4   3       63.20      -58.53     39.02 o 
   1   4   3      166.64       98.50     25.69 o 
   2   4   3     1625.59     1416.72     58.96 o 
   3   4   3     3065.78     3465.88     74.64 o 
   4   4   3     9327.05     9693.43    141.42 o 
   5   4   3    60518.54    60100.53   1218.65 o 
   6   4   3    22575.69    21972.38    399.98 o 
   7   4   3   154947.95   158889.47   2159.79 o 
   8   4   3     1576.34     1601.49     51.13 o 
   9   4   3    33224.58    32728.78    601.97 o 
  10   4   3      164.78      154.29     76.52 o 
  11   4   3      803.36      816.36     66.11 o 
  12   4   3      242.01      166.39     40.85 o 
  13   4   3    30160.14    31309.13    722.09 o 
  14   4   3      444.92      477.79     88.19 o 
  15   4   3    34097.63    35219.67    740.24 o 
  16   4   3     5918.14     5767.48    292.08 o 
  17   4   3    17564.30    17936.44    393.42 o 
  18   4   3     6333.12     6280.64    271.25 o 
   1   5   3     1304.82     1080.23     46.19 o 
   2   5   3    18198.43    19155.13    371.43 o 
   3   5   3    50563.17    49211.46   1149.70 o 
   4   5   3       86.65      203.01     49.52 o 
   5   5   3    64232.93    63335.59    704.52 o 
   6   5   3     2717.98     2722.20     66.52 o 
   7   5   3     7531.39     7157.14    135.49 o 
   8   5   3    31686.06    31475.38    522.71 o 
   9   5   3       86.43       69.72     53.02 o 
  10   5   3    19951.33    20349.32    365.05 o 
  11   5   3     1490.12     1556.77     71.42 o 
  12   5   3    10039.22     9916.99    225.51 o 
  13   5   3      292.03      386.02     60.09 o 
  14   5   3       59.02      168.50     96.86 o 
  15   5   3      380.49      262.36    103.31 o 
  16   5   3     1618.47     1777.23    118.06 o 
  17   5   3      228.73      107.49    137.45 o 
  18   5   3      544.89      325.62    107.27 o 
   0   6   3    56461.69    56319.09   1424.49 o 
   1   6   3     6186.89     5638.58    196.68 o 
   2   6   3   112511.23   114757.99   1982.18 o 
   3   6   3      166.93      205.56     45.94 o 
   4   6   3    47158.91    49770.91   1013.10 o 
   5   6   3    14718.22    14147.10    261.52 o 
   6   6   3      154.23      176.81     48.91 o 
   7   6   3    23088.17    21416.21    321.87 o 
   8   6   3      721.18      514.95     43.03 o 
   9   6   3    13552.85    13067.58    259.02 o 
  10   6   3     2385.91     2288.77     78.52 o 
  11   6   3     7586.64     7605.88    239.33 o 
  12   6   3     2734.43     2724.74    141.48 o 
  13   6   3       51.05      133.77    135.24 o 
  14   6   3      122.33      -72.26     90.89 o 
  15   6   3     2640.75     2466.56    136.92 o 
  16   6   3        8.71     -189.62    126.41 o 
  17   6   3     1600.77     1490.27    152.00 o 
  18   6   3      304.29      699.40    185.85 o 
   1   7   3     1147.36     1218.30     48.27 o 
   2   7   3      354.34      371.52     55.48 o 
   3   7   3    49980.49    52513.64    849.65 o 
   4   7   3     1605.63     1541.16     72.82 o 
   5   7   3    27751.98    28369.74    549.21 o 
   6   7   3     1713.51     1707.24     62.86 o 
   7   7   3     1028.07     1061.16     47.87 o 
   8   7   3       33.86      109.41     45.70 o 
   9   7   3      388.13      341.99     98.43 o 
  10   7   3     1502.69     1428.05     71.86 o 
  11   7   3    10131.59    10467.84    262.45 o 
  12   7   3     3739.96     3456.05    123.88 o 
  13   7   3    11596.90    11544.69    306.17 o 
  14   7   3     4061.90     4080.93    153.59 o 
  15   7   3      220.92       45.56    102.66 o 
  16   7   3     1942.55     2106.13    143.50 o 
  17   7   3     3380.48     3350.36    229.14 o 
  18   7   3       11.92     -208.74    260.02 o 
   0   8   3    89648.23    88313.02   1741.05 o 
   1   8   3    27257.21    26567.08    626.49 o 
   2   8   3    69494.66    70825.92    918.39 o 
   3   8   3     5359.27     5718.15    171.21 o 
   4   8   3     8177.48     8445.18    168.28 o 
   5   8   3     3370.14     3143.01     85.62 o 
   6   8   3     5390.84     5614.09    143.84 o 
   7   8   3       13.90       52.85     48.78 o 
   8   8   3     9309.23     9254.31    139.35 o 
   9   8   3      343.38      394.14     77.21 o 
  10   8   3     1117.07     1161.52     77.65 o 
  11   8   3     2783.99     2815.33    157.25 o 
  12   8   3     1937.02     1945.98    123.71 o 
  13   8   3     5213.08     5193.26    523.62 o 
  14   8   3     6666.06     6727.45    232.62 o 
  15   8   3     2939.54     2790.62    170.82 o 
  16   8   3     1312.96     1267.36    156.52 o 
  17   8   3      404.22      395.89    144.70 o 
   1   9   3       85.59       86.93     47.94 o 
   2   9   3    31023.47    30733.09    916.71 o 
   3   9   3     1319.93     1349.76     77.14 o 
   4   9   3     9000.46     8341.74    221.43 o 
   5   9   3      118.90      112.55     37.88 o 
   6   9   3      622.61      769.90     56.19 o 
   7   9   3      156.08      235.87     65.68 o 
   8   9   3    13267.31    13476.28    253.64 o 
   9   9   3      714.86      632.07     74.25 o 
  10   9   3    25612.56    26003.72    634.41 o 
  11   9   3        2.23       -1.60     54.33 o 
  12   9   3    31078.15    31860.03   1066.03 o 
  13   9   3     1507.85     1555.16    136.02 o 
  14   9   3     5550.05     6327.73    482.73 o 
  15   9   3     2378.33     2697.78    180.22 o 
  16   9   3     1597.91     1599.92    173.30 o 
  17   9   3       52.11      -48.60    292.61 o 
   0  10   3    53853.09    55035.33   1594.71 o 
   1  10   3     9277.95     8850.56    275.22 o 
   2  10   3    10076.51    10033.92    198.10 o 
   3  10   3    22940.11    23743.30    528.01 o 
   4  10   3     1411.57     1492.37     91.43 o 
   5  10   3    22693.55    21779.48    447.34 o 
   6  10   3    35327.72    36668.23    540.91 o 
   7  10   3     8326.55     8283.57    161.37 o 
   8  10   3    39964.33    40610.82    866.14 o 
   9  10   3      113.00      121.76     79.07 o 
  10  10   3    10504.62    10145.45    370.31 o 
  11  10   3    11843.45    11314.38    258.66 o 
  12  10   3      175.39       71.85    190.23 o 
  13  10   3     7397.99     8391.57    625.97 o 
  14  10   3     1594.75     1510.95    156.43 o 
  15  10   3     5262.53     5260.20    333.16 o 
  16  10   3      919.68      477.85    174.88 o 
   1  11   3     4803.38     5075.00    119.45 o 
   2  11   3      148.02      229.67     60.36 o 
   3  11   3    58684.84    61588.57   1041.79 o 
   4  11   3     1058.00     1278.57     81.61 o 
   5  11   3    47124.86    49746.50    861.13 o 
   6  11   3     1763.96     1824.64    129.95 o 
   7  11   3    36493.74    38295.77    631.54 o 
   8  11   3     2486.32     2342.44    134.57 o 
   9  11   3     1241.41     1241.68     93.62 o 
  10  11   3        8.79      109.34     77.60 o 
  11  11   3      307.17      311.40     93.25 o 
  12  11   3     2114.99     2194.39    194.85 o 
  13  11   3      186.22      103.27    146.63 o 
  14  11   3     5102.85     5763.55    380.02 o 
  15  11   3      392.46      331.68    147.79 o 
   0  12   3     1195.55     1246.10    160.22 o 
   1  12   3     2242.81     2458.83    103.04 o 
   2  12   3      876.07     1013.89     59.54 o 
   3  12   3       72.34       72.13     51.48 o 
   4  12   3     3053.04     2822.25     73.50 o 
   5  12   3     3851.39     3593.54    154.32 o 
   6  12   3     2418.61     2344.97    130.17 o 
   7  12   3     2694.72     2513.89     93.02 o 
   8  12   3     2360.23     2373.18    134.05 o 
   9  12   3     4708.85     4324.54    210.45 o 
  10  12   3      680.06      618.40     82.57 o 
  11  12   3       84.82       95.34    197.35 o 
  12  12   3      231.72      226.30    144.36 o 
  13  12   3     4515.81     4552.21    207.96 o 
  14  12   3     2717.21     2594.60    200.14 o 
   1  13   3      284.26      207.50     64.34 o 
   2  13   3     3575.05     3674.93    112.34 o 
   3  13   3      823.86      904.62     91.80 o 
   4  13   3    22549.20    22706.16    877.38 o 
   5  13   3       61.04      100.22     50.95 o 
   6  13   3    10193.57    10269.75    301.95 o 
   7  13   3     1096.71      945.99     72.17 o 
   8  13   3     1482.53     1731.50    118.62 o 
   9  13   3     2775.55     2824.56    111.76 o 
  10  13   3      992.76      876.79    126.60 o 
  11  13   3      703.04     1008.26    183.28 o 
  12  13   3     1597.48     1749.41    165.50 o 
  13  13   3        1.55     -228.74    152.49 o 
   0  14   3     2778.93     2606.90    141.37 o 
   1  14   3    39206.55    37803.30   1366.70 o 
   2  14   3      666.48      581.30     95.29 o 
   3  14   3     7974.10     7923.36    216.25 o 
   4  14   3     1481.42     1396.93    107.11 o 
   5  14   3     2914.91     2983.28    152.14 o 
   6  14   3     2791.00     2412.39    149.13 o 
   7  14   3    19892.26    19543.06    852.39 o 
   8  14   3       65.14       32.00    103.46 o 
   9  14   3    14196.19    14535.97    451.69 o 
  10  14   3     1964.95     1465.15    347.75 o 
  11  14   3      322.63      440.15    200.58 o 
  12  14   3     2385.57     1614.55    250.58 o 
   1  15   3     1916.49     1820.24    145.61 o 
   2  15   3     1265.76     1071.55    110.55 o 
   3  15   3    10515.03    10667.57    379.31 o 
   4  15   3      957.69      876.94    103.36 o 
   5  15   3     6713.42     6816.78    224.52 o 
   6  15   3      613.47      811.28    394.93 o 
   7  15   3      102.30      174.59     86.53 o 
   8  15   3     5589.86     5584.56    313.88 o 
   9  15   3    11092.02    13532.64   1809.95 o 
  10  15   3     6045.55     8041.48   1496.50 o 
  11  15   3    13869.85    13145.05    743.05 o 
   0  16   3    14882.30    14043.21    897.17 o 
   1  16   3      863.07      633.01    149.84 o 
   2  16   3    11402.35    11933.72    529.37 o 
   3  16   3       19.54     -127.63     85.09 o 
   4  16   3     2985.10     2874.40    192.96 o 
   5  16   3      225.87      131.80     93.34 o 
   6  16   3     1430.89     1584.64    152.93 o 
   7  16   3       48.01      -84.55    167.73 o 
   8  16   3     4212.37     3643.79    579.02 o 
   9  16   3      352.51      399.47    244.83 o 
  10  16   3      670.41     1133.90    245.78 o 
   1  17   3       14.97        6.08    143.01 o 
   2  17   3     3379.63     3911.64    270.91 o 
   3  17   3      244.43      412.19    162.26 o 
   4  17   3     5162.23     5350.21    441.83 o 
   5  17   3       93.87     -117.85    133.94 o 
   6  17   3      689.87      754.64    149.73 o 
   7  17   3       34.17      386.96    224.68 o 
   8  17   3      817.83      340.54    192.87 o 
   0  18   3       28.60       22.15    215.01 o 
   1  18   3     3108.64     3287.93    458.26 o 
   2  18   3        1.23      456.13    171.13 o 
   3  18   3     1419.25     1343.43    396.52 o 
   4  18   3      178.34      174.58    148.23 o 
   5  18   3      860.12      507.72    149.04 o 
   1   0   4     8729.12     8614.87    132.55 o 
   2   0   4   367768.63   344044.53   5046.41 o 
   3   0   4    10963.80    11220.65    227.61 o 
   4   0   4    23582.70    23920.29   1103.49 o 
   5   0   4     3206.66     3180.13    111.94 o 
   6   0   4    31905.61    32300.07    954.05 o 
   7   0   4       96.68      188.54     41.23 o 
   8   0   4   120929.27   119971.15   4024.40 o 
   9   0   4      289.97      166.96     42.47 o 
  10   0   4    67037.07    70287.44   1714.32 o 
  11   0   4        7.64      157.43     70.91 o 
  12   0   4     5776.84     6111.85    180.87 o 
  13   0   4       24.51       36.77     48.88 o 
  14   0   4    23559.60    24267.00    765.90 o 
  15   0   4      236.07      280.54     92.48 o 
  16   0   4     5497.29     5685.33    321.15 o 
  17   0   4       55.63       71.01    110.32 o 
  18   0   4     5003.40     4683.43    318.31 o 
  19   0   4      102.18        8.80    152.91 o 
   1   1   4     3165.02     2849.54     52.56 o 
   2   1   4    97381.93    92545.94   2118.42 o 
   3   1   4        1.01      209.93     22.52 o 
   4   1   4    11504.41    10745.86    299.60 o 
   5   1   4     2751.79     2747.26     69.83 o 
   6   1   4     5528.15     5941.13    120.65 o 
   7   1   4       41.41        1.50     27.72 o 
   8   1   4    57978.11    54234.29    817.85 o 
   9   1   4       66.16       51.51     28.59 o 
  10   1   4   120334.94   117044.70   1818.74 o 
  11   1   4     2180.72     2129.96     55.28 o 
  12   1   4    60530.61    59497.82   1036.04 o 
  13   1   4        3.12       10.05     53.17 o 
  14   1   4     2553.06     2497.30     95.38 o 
  15   1   4      770.81      731.68     68.25 o 
  16   1   4     3774.30     4049.77    156.13 o 
  17   1   4       79.54      268.65    147.60 o 
  18   1   4    15049.86    15767.62    651.10 o 
  19   1   4        2.30     -203.64    135.76 o 
   0   2   4    10812.17    10369.06    209.26 o 
   1   2   4     8816.79    10435.27    226.70 o 
   2   2   4     9443.23     8671.33    134.40 o 
   3   2   4    54283.70    56233.78   1242.53 o 
   4   2   4    11875.22    10882.53    169.80 o 
   5   2   4     4003.72     4362.80     94.30 o 
   6   2   4     2574.18     2127.08     51.98 o 
   7   2   4     2335.39     2415.40    116.55 o 
   8   2   4     1373.93     1376.05     36.36 o 
   9   2   4     1826.92     1982.30     44.09 o 
  10   2   4      905.60      846.52     41.90 o 
  11   2   4     1403.19     1758.51     59.26 o 
  12   2   4      413.14      471.81     43.43 o 
  13   2   4       10.84      227.72     62.30 o 
  14   2   4     2689.38     2410.41     72.35 o 
  15   2   4     1568.57     1522.12     65.21 o 
  16   2   4     9520.21     9245.19    315.31 o 
  17   2   4        8.59      267.37    100.97 o 
  18   2   4     6889.28     6996.58    306.57 o 
  19   2   4      234.33      438.45    134.19 o 
   1   3   4     1759.84     1938.25     73.94 o 
   2   3   4    33310.85    32965.00    424.04 o 
   3   3   4       16.95       23.16     23.46 o 
   4   3   4    72908.71    72785.13   1489.00 o 
   5   3   4      861.86     1079.22     48.13 o 
   6   3   4    70164.10    73519.34   1041.96 o 
   7   3   4     4062.93     3820.19     77.19 o 
   8   3   4      376.89      413.51     39.89 o 
   9   3   4      236.70      222.54     38.95 o 
  10   3   4    46915.63    46602.32    825.03 o 
  11   3   4     2558.41     2401.08    103.28 o 
  12   3   4    30420.40    30773.56    707.74 o 
  13   3   4      818.91      855.81     78.45 o 
  14   3   4    10954.26    11288.13    312.24 o 
  15   3   4      282.92      347.42     69.71 o 
  16   3   4     1849.41     2052.08    104.70 o 
  17   3   4        4.25        2.38    117.44 o 
  18   3   4     1402.32     1059.04    119.32 o 
  19   3   4      105.97      321.17    141.93 o 
   0   4   4       27.23       68.55     74.74 o 
   1   4   4     4870.98     4616.43     84.13 o 
   2   4   4    26428.77    27230.01    444.79 o 
   3   4   4     5593.40     5366.16    125.08 o 
   4   4   4    21261.98    24632.65    317.89 o 
   5   4   4      362.42      375.15     38.65 o 
   6   4   4     5966.84     5868.08    145.90 o 
   7   4   4      169.05      294.63     39.53 o 
   8   4   4    10590.40    10604.55    320.31 o 
   9   4   4      287.09      288.70     72.43 o 
  10   4   4     1352.23     1377.76     92.70 o 
  11   4   4      136.50      134.87     43.24 o 
  12   4   4     1875.21     1851.40     70.10 o 
  13   4   4      155.59      183.34     46.31 o 
  14   4   4      264.02      358.65     60.23 o 
  15   4   4      650.70      679.95     73.56 o 
  16   4   4      503.13      605.25     93.14 o 
  17   4   4       28.23       91.93    152.77 o 
  18   4   4      130.55      108.76    107.62 o 
   1   5   4      777.97     1196.76     63.04 o 
   2   5   4      752.46      606.79     41.18 o 
   3   5   4      762.23     1102.05     64.88 o 
   4   5   4     1920.67     1866.91     47.61 o 
   5   5   4     4903.57     5323.82    139.21 o 
   6   5   4     4299.84     4198.82    109.29 o 
   7   5   4     1834.54     2061.80     66.30 o 
   8   5   4     2271.22     2507.16     73.67 o 
   9   5   4      146.27      106.15     65.13 o 
  10   5   4      103.24       65.61     45.52 o 
  11   5   4       30.10       39.29     55.76 o 
  12   5   4    14473.31    14253.40    266.22 o 
  13   5   4      301.94      343.28     58.00 o 
  14   5   4    27173.06    26793.86    598.86 o 
  15   5   4     2302.19     2232.36    107.92 o 
  16   5   4    18262.74    18267.85    615.78 o 
  17   5   4      850.30      670.22    118.22 o 
  18   5   4     5089.10     5124.68    347.91 o 
   0   6   4    39989.61    38577.14   1052.47 o 
   1   6   4     1327.28     1346.37     67.17 o 
   2   6   4    38659.55    36582.78    812.62 o 
   3   6   4     2342.32     2467.48     95.90 o 
   4   6   4      280.15      319.16     41.26 o 
   5   6   4      781.96      869.46     59.65 o 
   6   6   4     3412.85     3486.42     64.18 o 
   7   6   4      614.54      775.12     48.47 o 
   8   6   4     3025.73     2939.91     76.22 o 
   9   6   4       46.05      194.18     64.76 o 
  10   6   4       34.86      114.48     52.86 o 
  11   6   4     1778.01     1798.92     93.30 o 
  12   6   4      327.22      444.79     73.05 o 
  13   6   4       98.38      124.78     53.61 o 
  14   6   4       94.56       53.64     81.77 o 
  15   6   4     1060.94     1008.95    112.71 o 
  16   6   4     3570.32     3736.35    266.01 o 
  17   6   4      142.66      118.55    109.17 o 
  18   6   4     6630.37     5898.50    243.93 o 
   1   7   4      833.72      668.28     37.40 o 
   2   7   4     4104.79     3569.47    122.20 o 
   3   7   4     1278.05     1081.11     61.11 o 
   4   7   4    46678.22    52329.14   1061.77 o 
   5   7   4      670.67      543.47     49.33 o 
   6   7   4     1776.40     1579.05     62.78 o 
   7   7   4     3075.71     2863.17     64.43 o 
   8   7   4   113007.53   114306.13   2191.24 o 
   9   7   4      463.68      550.23     53.77 o 
  10   7   4   135288.75   134524.03   3036.46 o 
  11   7   4     1386.53     1350.22    102.36 o 
  12   7   4    57310.25    59807.56   2723.11 o 
  13   7   4     1878.28     1897.75     89.01 o 
  14   7   4     9063.03     9427.98    399.69 o 
  15   7   4      103.37      -20.45     95.74 o 
  16   7   4     1977.18     2075.00    182.40 o 
  17   7   4      256.90      166.54    109.64 o 
   0   8   4   244911.56   237538.78   9790.18 o 
   1   8   4     1670.16     1667.55     51.73 o 
   2   8   4   187362.06   199872.39   3150.23 o 
   3   8   4      495.08      637.88     48.91 o 
   4   8   4     8191.62     8052.37    150.17 o 
   5   8   4       63.79       28.25     47.06 o 
   6   8   4    37515.80    37308.92    821.37 o 
   7   8   4      489.82      413.05     60.96 o 
   8   8   4    71472.34    71361.22   1222.06 o 
   9   8   4        0.71       25.42     52.58 o 
  10   8   4    28092.99    27814.26    588.59 o 
  11   8   4     2072.88     1888.70    142.60 o 
  12   8   4     1713.21     1686.45    103.27 o 
  13   8   4      140.78      199.41     65.99 o 
  14   8   4     4762.30     4405.88    320.41 o 
  15   8   4       28.38      -64.73    155.85 o 
  16   8   4     4390.79     4252.84    198.94 o 
  17   8   4       47.65      429.82    137.40 o 
   1   9   4      244.35      315.01     73.44 o 
   2   9   4       54.28      -11.79     41.81 o 
   3   9   4       49.07       -6.45     57.69 o 
   4   9   4       12.75       17.52     34.27 o 
   5   9   4      198.14      272.61     52.41 o 
   6   9   4      551.17      559.85     54.94 o 
   7   9   4      382.89      525.76     47.25 o 
   8   9   4      820.25      874.85     53.07 o 
   9   9   4        3.12      107.43     44.25 o 
  10   9   4      228.14      201.81     75.61 o 
  11   9   4      918.78      985.54     86.13 o 
  12   9   4       29.72      148.30     77.77 o 
  13   9   4      387.04      670.06    136.77 o 
  14   9   4      185.18      -93.34    122.47 o 
  15   9   4      991.71      971.80    184.15 o 
  16   9   4     2550.12     2587.00    186.02 o 
   0  10   4    92098.41    93554.98   3044.61 o 
   1  10   4      394.18      448.42     62.02 o 
   2  10   4    52240.32    52299.61   1217.77 o 
   3  10   4     1593.26     1689.11    102.04 o 
   4  10   4      397.54      416.60    125.56 o 
   5  10   4        6.68       30.54     41.43 o 
   6  10   4    18990.66    18676.23    282.50 o 
   7  10   4      110.54       53.97     55.06 o 
   8  10   4    18923.67    19269.92    355.61 o 
   9  10   4      361.22      452.64     79.66 o 
  10  10   4     3006.12     2991.80    226.61 o 
  11  10   4      352.81      537.79     81.04 o 
  12  10   4     3804.83     4100.23    207.73 o 
  13  10   4       72.14      347.49    184.70 o 
  14  10   4    19675.14    20850.43    646.23 o 
  15  10   4      383.91       -7.49    154.68 o 
  16  10   4    10793.25    11064.30    889.10 o 
   1  11   4        0.28      102.30     50.95 o 
   2  11   4    33546.39    34486.55    830.89 o 
   3  11   4      134.42       84.15     65.92 o 
   4  11   4    77537.93    86638.89   1162.00 o 
   5  11   4       50.81       26.80     43.21 o 
   6  11   4    30374.57    30563.50    859.43 o 
   7  11   4      202.96      363.23     64.11 o 
   8  11   4      762.53      741.29     60.35 o 
   9  11   4      507.51      406.55     66.00 o 
  10  11   4    27350.58    26575.13    705.03 o 
  11  11   4        0.57        9.52     82.28 o 
  12  11   4    13812.90    14217.70    830.92 o 
  13  11   4       60.89      114.21    130.55 o 
  14  11   4       41.09     -201.90    134.60 o 
  15  11   4      193.68      328.30    160.21 o 
   0  12   4      795.86      894.95    112.95 o 
   1  12   4      711.36      765.13     54.73 o 
   2  12   4       29.46       30.80     54.99 o 
   3  12   4     1973.52     2003.24     92.34 o 
   4  12   4     6284.06     6114.99    164.06 o 
   5  12   4     1467.09     1526.13     67.51 o 
   6  12   4    20976.20    20226.71   1155.04 o 
   7  12   4     2498.23     2280.77     82.32 o 
   8  12   4    16388.99    15246.25    622.66 o 
   9  12   4       25.34       62.56    106.12 o 
  10  12   4     1117.41     1084.81     70.80 o 
  11  12   4       40.45      138.44    171.44 o 
  12  12   4     1063.70     1051.28    173.83 o 
  13  12   4       26.19     -113.91    144.24 o 
  14  12   4      958.84     1161.05    248.78 o 
   1  13   4      376.36      387.94     66.55 o 
   2  13   4     1676.25     1743.92    108.67 o 
   3  13   4      133.43      251.97     68.51 o 
   4  13   4     4231.59     4145.96    151.32 o 
   5  13   4     2812.66     2803.63    155.78 o 
   6  13   4     6879.85     6828.26    185.26 o 
   7  13   4      753.52      556.94    100.28 o 
   8  13   4     9588.28     9418.55    387.21 o 
   9  13   4       10.22        0.82     64.37 o 
  10  13   4     2895.44     3023.70    172.72 o 
  11  13   4        1.22      130.77    183.65 o 
  12  13   4      593.39      421.20    140.29 o 
  13  13   4      151.99      182.25    145.47 o 
   0  14   4    34555.42    33786.57   1079.77 o 
   1  14   4      337.19      349.50     80.33 o 
   2  14   4    19871.60    18805.79    538.16 o 
   3  14   4      213.44      138.05     71.69 o 
   4  14   4     6212.83     6109.51    219.17 o 
   5  14   4      785.30      985.79     76.62 o 
   6  14   4     3393.26     3408.45    143.99 o 
   7  14   4      146.53      288.46     88.08 o 
   8  14   4     1367.24     1387.29     97.53 o 
   9  14   4      192.86      446.32    167.14 o 
  10  14   4        2.26       10.43    157.40 o 
  11  14   4       44.28      596.26    234.04 o 
  12  14   4       46.32      -55.15    531.92 o 
   1  15   4       29.52       78.95     79.24 o 
   2  15   4      399.44      450.10     89.98 o 
   3  15   4      211.85      267.93     78.18 o 
   4  15   4      843.30      498.32     98.54 o 
   5  15   4        5.41      177.11    116.98 o 
   6  15   4      840.00     1031.27    179.23 o 
   7  15   4        1.80      151.12    142.16 o 
   8  15   4     9736.21    10335.86    460.69 o 
   9  15   4      267.19      644.10    190.86 o 
  10  15   4    18034.58    18809.40   1845.95 o 
  11  15   4      452.93     1533.21    248.79 o 
   0  16   4     2582.52     2960.18    864.45 o 
   1  16   4     1502.91     1234.44    282.44 o 
   2  16   4     2323.24     2484.57    269.52 o 
   3  16   4       41.68      305.33    107.99 o 
   4  16   4       42.06      166.97    110.86 o 
   5  16   4       34.99       37.67    108.74 o 
   6  16   4     1605.60     1741.31    163.04 o 
   7  16   4      876.71      433.10    121.72 o 
   8  16   4     5367.20     5761.59    498.62 o 
   9  16   4        5.69     -239.51    486.27 o 
   1  17   4        0.87      177.03    191.51 o 
   2  17   4     5099.71     4857.04    356.99 o 
   3  17   4       61.79      107.23    199.27 o 
   4  17   4     7679.37     8734.51    382.77 o 
   5  17   4      626.41      473.74    153.53 o 
   6  17   4     1097.66      960.57    135.65 o 
   7  17   4       78.56       -2.67    160.94 o 
   0  18   4    23880.54    24324.21   1647.52 o 
   1  18   4        8.56       39.81    181.63 o 
   2  18   4     8442.96     7670.38    423.62 o 
   3  18   4       39.62      387.82    277.01 o 
   4  18   4     3091.94     2323.12    206.84 o 
   5  18   4       39.29      151.91    139.06 o 
   1   1   5     4177.02     4436.32     74.19 o 
   2   1   5    81558.62    79082.80   1442.02 o 
   3   1   5    21473.41    19396.38    288.65 o 
   4   1   5    53358.58    51379.06    794.59 o 
   5   1   5     8915.17     7861.74    194.56 o 
   6   1   5      644.03      588.37     32.99 o 
   7   1   5     8757.35     8817.09    144.50 o 
   8   1   5    17979.35    17059.02    279.25 o 
   9   1   5    22053.18    23107.12    407.30 o 
  10   1   5    53450.58    50785.58    771.22 o 
  11   1   5     6481.69     6031.52    113.26 o 
  12   1   5    64351.03    62578.86   1092.20 o 
  13   1   5       58.87       22.13     48.14 o 
  14   1   5     9339.92     9176.00    139.81 o 
  15   1   5      268.18      299.31     49.09 o 
  16   1   5       12.57      -30.43     59.66 o 
  17   1   5      820.21      892.13    110.14 o 
  18   1   5     6210.88     6220.03    409.87 o 
  19   1   5     2866.07     2946.87    213.94 o 
   0   2   5   225451.42   235391.94   5392.56 o 
   1   2   5      257.72      546.71     42.25 o 
   2   2   5   114525.01   112884.59   1806.58 o 
   3   2   5      202.36       38.79     21.39 o 
   4   2   5    35214.56    36833.03    686.12 o 
   5   2   5     1604.89     1497.18     59.92 o 
   6   2   5    73103.10    73485.24   1659.33 o 
   7   2   5     1954.32     2054.41     60.91 o 
   8   2   5    72769.23    76603.73   1366.77 o 
   9   2   5     3825.48     3745.45     98.20 o 
  10   2   5    10344.23    10140.37    247.66 o 
  11   2   5    25131.11    25250.22    526.56 o 
  12   2   5     1244.60     1306.90     67.05 o 
  13   2   5    11659.45    11971.01    311.88 o 
  14   2   5      291.01      475.13     61.78 o 
  15   2   5     3504.29     3521.62    108.38 o 
  16   2   5     3179.04     3393.04    144.63 o 
  17   2   5       90.63      243.86     97.25 o 
  18   2   5       23.48      -61.63    130.55 o 
  19   2   5     3406.51     3363.19    326.20 o 
   1   3   5     7234.51     7244.21    112.39 o 
   2   3   5      493.80      409.20     27.00 o 
   3   3   5   153476.98   150521.86   2493.76 o 
   4   3   5       32.24       71.07     28.95 o 
   5   3   5   166470.47   162500.53   2921.21 o 
   6   3   5     2022.53     2048.26     70.17 o 
   7   3   5    65741.20    68967.97   1023.79 o 
   8   3   5    20688.92    20681.22    292.61 o 
   9   3   5      525.47      522.21     46.37 o 
  10   3   5    18864.95    17829.27    391.29 o 
  11   3   5     1340.88     1495.72     62.47 o 
  12   3   5       15.54      113.22     69.60 o 
  13   3   5       44.22       12.82     44.44 o 
  14   3   5     2274.46     2350.84     82.58 o 
  15   3   5     4728.51     4446.78    147.58 o 
  16   3   5     7533.36     7739.80    230.87 o 
  17   3   5     8689.86     8944.97    269.73 o 
  18   3   5     7483.91     7198.23    409.09 o 
  19   3   5     2728.12     2972.95    385.86 o 
   0   4   5     1047.18     1052.14     65.09 o 
   1   4   5    12891.16    14531.25    216.12 o 
   2   4   5    10137.43    10346.17    203.47 o 
   3   4   5     6733.61     6419.64    141.40 o 
   4   4   5       95.81      111.56     28.24 o 
   5   4   5   117921.68   119880.06   1882.58 o 
   6   4   5        4.17      -14.38     41.65 o 
   7   4   5   122126.95   121454.02   1445.74 o 
   8   4   5      948.43      942.48     42.33 o 
   9   4   5    36370.62    37168.84    639.20 o 
  10   4   5       73.12       26.38     54.90 o 
  11   4   5        6.53      122.33     47.93 o 
  12   4   5       48.52       58.30     49.04 o 
  13   4   5    13922.56    14042.63    376.81 o 
  14   4   5     3759.96     3449.86    102.94 o 
  15   4   5    20421.44    21758.18    589.38 o 
  16   4   5     9236.07     9276.78    345.19 o 
  17   4   5     8516.95     8660.72    274.77 o 
  18   4   5     7927.81     8502.10    507.22 o 
   1   5   5     5677.59     5251.99    208.58 o 
   2   5   5      464.51      502.72     44.68 o 
   3   5   5    27723.53    28273.08    488.36 o 
   4   5   5    27229.13    29368.52    452.62 o 
   5   5   5    29629.47    28035.65    471.99 o 
   6   5   5    37138.57    37708.28    666.72 o 
   7   5   5     1231.20     1264.51     55.87 o 
   8   5   5     9756.15     9566.64    182.77 o 
   9   5   5      367.53      369.07     61.69 o 
  10   5   5    15258.93    15146.35    369.62 o 
  11   5   5     5007.15     4923.24    147.38 o 
  12   5   5     9124.90     8754.33    167.66 o 
  13   5   5     3016.05     3043.73    107.39 o 
  14   5   5      207.63      438.32     94.35 o 
  15   5   5      204.60      -86.40    129.53 o 
  16   5   5     3825.23     3951.49    152.68 o 
  17   5   5       90.31        7.94    114.85 o 
  18   5   5      313.53      145.53    115.46 o 
   0   6   5    76926.71    78017.73   2677.11 o 
   1   6   5     1085.21      869.70     35.00 o 
   2   6   5    53788.95    54993.00   1239.66 o 
   3   6   5      658.12      821.38     55.47 o 
   4   6   5     2668.01     2061.85     51.63 o 
   5   6   5    15956.47    15504.94    204.40 o 
   6   6   5     1920.51     2023.30     74.34 o 
   7   6   5    34077.69    34246.52    623.68 o 
   8   6   5    14172.98    13358.08    246.99 o 
   9   6   5    33991.35    34447.83    470.14 o 
  10   6   5     6829.79     6791.98    145.25 o 
  11   6   5    11553.90    10849.48    310.06 o 
  12   6   5     1506.76     1631.41     67.60 o 
  13   6   5     1443.65     1462.04     90.61 o 
  14   6   5      133.80      143.90     81.39 o 
  15   6   5      726.71      678.86     94.47 o 
  16   6   5     1102.70     1375.33    141.29 o 
  17   6   5     1178.32     1401.10    140.73 o 
  18   6   5      335.00      396.09    179.35 o 
   1   7   5     1596.53     1309.11     38.48 o 
   2   7   5      218.97      162.95     46.52 o 
   3   7   5    10254.21     9877.23    192.30 o 
   4   7   5     2926.21     2826.53     91.43 o 
   5   7   5    12674.50    11991.68    213.94 o 
   6   7   5     1665.89     1653.28     60.51 o 
   7   7   5      122.02      153.34     55.02 o 
   8   7   5       41.92      166.15     70.03 o 
   9   7   5     3921.55     3948.88    166.32 o 
  10   7   5      937.08     1009.13    103.29 o 
  11   7   5     5626.49     5942.29    205.86 o 
  12   7   5     2076.55     2307.88    128.66 o 
  13   7   5     4185.00     4071.01    195.24 o 
  14   7   5     5278.09     4984.54    194.68 o 
  15   7   5        0.58       16.14    123.52 o 
  16   7   5     1069.98      765.66    106.40 o 
  17   7   5     1464.49     1401.72    207.02 o 
   0   8   5    49309.64    47324.69   1558.31 o 
   1   8   5    49465.23    52101.48    893.84 o 
   2   8   5    40724.81    39234.34   1208.13 o 
   3   8   5    15512.81    15060.07    258.27 o 
   4   8   5       61.10      125.62     41.26 o 
   5   8   5      109.91      104.93     43.35 o 
   6   8   5     8373.40     7914.04    184.78 o 
   7   8   5      973.36      954.21     57.88 o 
   8   8   5    20783.98    20521.90    366.27 o 
   9   8   5     1803.49     1811.55     87.94 o 
  10   8   5     2339.30     2174.12    122.20 o 
  11   8   5     4278.90     4586.94    173.56 o 
  12   8   5     1985.68     1864.37     95.13 o 
  13   8   5    12805.49    12292.72    489.55 o 
  14   8   5     7073.90     6803.87    293.66 o 
  15   8   5     5995.02     6021.68    273.31 o 
  16   8   5     1256.17     1040.43    165.28 o 
  17   8   5       43.40      152.81    127.09 o 
   1   9   5     1050.01      916.46     74.66 o 
   2   9   5    30381.69    32850.91    808.23 o 
   3   9   5     1156.20     1195.76     63.81 o 
   4   9   5    48071.00    51789.12    712.18 o 
   5   9   5       32.07       27.93     57.49 o 
   6   9   5      893.26      852.68     53.35 o 
   7   9   5     3186.14     3189.38     86.57 o 
   8   9   5     5046.56     4541.18    150.25 o 
   9   9   5     2652.36     2497.65    109.61 o 
  10   9   5    40183.45    39932.33   1278.44 o 
  11   9   5     1481.41     1552.76     68.73 o 
  12   9   5    27990.91    28732.20    994.65 o 
  13   9   5      115.11      340.38    148.28 o 
  14   9   5     3699.54     3660.75    158.08 o 
  15   9   5     1781.83     1690.14    146.80 o 
  16   9   5     4862.68     5118.67    226.13 o 
   0  10   5    38814.74    39265.82    737.01 o 
   1  10   5     4268.56     3962.50    116.97 o 
   2  10   5    30287.92    31720.71    856.01 o 
   3  10   5    16353.72    17026.66    433.83 o 
   4  10   5     3682.64     3223.08    155.19 o 
   5  10   5    23899.49    24456.05    644.89 o 
   6  10   5    11670.88    11917.00    253.23 o 
   7  10   5    19257.46    18941.02    339.41 o 
   8  10   5    17546.46    17624.66    361.77 o 
   9  10   5     4658.58     3988.38    175.76 o 
  10  10   5     8469.21     7898.08    293.19 o 
  11  10   5      737.75      757.58    125.50 o 
  12  10   5      115.46       51.96    111.53 o 
  13  10   5     7483.49     7856.78    280.89 o 
  14  10   5     2075.51     2211.63    165.25 o 
  15  10   5     2603.36     2867.19    217.33 o 
  16  10   5      439.04      838.01    195.71 o 
   1  11   5    15794.54    16499.52    521.18 o 
   2  11   5     1017.81      938.01     63.03 o 
   3  11   5    30665.34    31993.93    645.34 o 
   4  11   5     5351.66     5642.44    159.68 o 
   5  11   5    23877.89    24509.45    493.93 o 
   6  11   5     8003.80     8058.00    155.24 o 
   7  11   5    18807.72    20343.55    427.17 o 
   8  11   5     2298.29     2297.05     97.75 o 
   9  11   5     9352.40     8868.91    252.56 o 
  10  11   5      534.81      406.73     36.61 o 
  11  11   5      610.16      503.40     50.12 o 
  12  11   5      864.18     1534.70    240.60 o 
  13  11   5       68.25      319.59    193.94 o 
  14  11   5     2332.80     2146.12    169.14 o 
  15  11   5      660.05      814.22    171.15 o 
   0  12   5     5273.44     5350.37    282.88 o 
   1  12   5      990.46     1139.47     74.05 o 
   2  12   5     1438.67     1705.90     90.40 o 
   3  12   5      990.37     1016.98     66.77 o 
   4  12   5      808.95      933.36     68.94 o 
   5  12   5     1178.06     1287.59    110.27 o 
   6  12   5     6375.25     5986.47    203.17 o 
   7  12   5     3783.97     3653.35    142.59 o 
   8  12   5    10860.31    10302.22    318.59 o 
   9  12   5      934.97      841.89     76.52 o 
  10  12   5     3586.19     3275.24    147.57 o 
  11  12   5      414.60      138.84    111.46 o 
  12  12   5      568.81      622.54    154.08 o 
  13  12   5     3243.66     2993.15    224.96 o 
  14  12   5     3970.05     4042.88    279.40 o 
   1  13   5      259.84      226.18     67.20 o 
   2  13   5     4328.89     4520.52    126.99 o 
   3  13   5     2950.29     2964.06    179.35 o 
   4  13   5     1431.26     1574.36     90.94 o 
   5  13   5     3222.31     3170.03    195.37 o 
   6  13   5     2424.24     2565.30    125.18 o 
   7  13   5      213.89      252.24    106.84 o 
   8  13   5     1234.35     1468.58     87.90 o 
   9  13   5      352.14      458.91     73.91 o 
  10  13   5      155.47      133.25    138.28 o 
  11  13   5      235.19      428.24    152.36 o 
  12  13   5      797.57      905.32    158.84 o 
  13  13   5      243.99      263.50    160.85 o 
   0  14   5      263.03      274.87    164.10 o 
   1  14   5     8631.09     8143.89    348.44 o 
   2  14   5     3125.91     2861.77    157.37 o 
   3  14   5     1504.60     1700.39    142.30 o 
   4  14   5     1194.98     1346.78     98.69 o 
   5  14   5     1965.19     2189.90    101.81 o 
   6  14   5       24.05     -132.12     88.08 o 
   7  14   5    13913.02    13538.11    498.89 o 
   8  14   5      200.80      405.41    120.27 o 
   9  14   5     7982.38     8176.05    453.83 o 
  10  14   5     2584.46     2703.29    292.77 o 
  11  14   5        0.74     -290.11    211.12 o 
  12  14   5     1897.91     1061.18    251.73 o 
   1  15   5     4090.91     3991.73    150.82 o 
   2  15   5       10.26      -56.15     83.43 o 
   3  15   5    14404.02    13585.37    464.10 o 
   4  15   5       33.11       63.00     81.84 o 
   5  15   5     4689.18     4681.27    266.52 o 
   6  15   5     1203.12     1053.50    112.14 o 
   7  15   5      251.51      250.48     89.34 o 
   8  15   5     4228.76     4773.83    250.15 o 
   9  15   5     8314.04     8253.99    398.32 o 
  10  15   5     2530.57     2402.65    300.80 o 
  11  15   5    14887.11    15589.63   2218.28 o 
   0  16   5    16532.93    15657.65   1851.51 o 
   1  16   5     3206.38     2912.05    195.33 o 
   2  16   5    14748.19    14597.37    574.61 o 
   3  16   5      312.02      275.50    106.34 o 
   4  16   5     1019.35      615.22    151.25 o 
   5  16   5       36.67       78.26    114.67 o 
   6  16   5     5522.43     5106.45    458.42 o 
   7  16   5       12.78     -179.15    119.43 o 
   8  16   5     6577.98     6238.56    453.49 o 
   9  16   5      206.46        9.04    432.47 o 
   1  17   5      357.31      175.60    145.25 o 
   2  17   5     2115.42     1842.81    264.80 o 
   3  17   5     1072.46      864.69    129.25 o 
   4  17   5     6560.38     7013.97    507.99 o 
   5  17   5      538.00      393.14    154.59 o 
   6  17   5      950.04      860.22    159.28 o 
   7  17   5      471.85      282.28    208.79 o 
   0  18   5     1110.96      852.86    217.45 o 
   1  18   5    12081.51    12508.98    655.24 o 
   2  18   5      937.05      468.83    177.00 o 
   3  18   5     6185.48     6081.98    376.32 o 
   4  18   5       83.83      126.00    193.07 o 
   0   0   6     7311.89     7762.49    447.30 o 
   1   0   6      879.54     1216.70     38.12 o 
   2   0   6    46958.41    46646.58    671.56 o 
   3   0   6     7261.31     7059.38    139.63 o 
   4   0   6      223.58      219.06     25.00 o 
   5   0   6       21.64      -43.06     31.20 o 
   6   0   6    12549.70    13324.56    355.64 o 
   7   0   6     8170.88     7619.48    242.64 o 
   8   0   6      339.75      629.98     46.37 o 
   9   0   6    26548.47    26454.31    682.11 o 
  10   0   6    18733.54    18173.74    558.49 o 
  11   0   6    69189.21    68421.05   1339.24 o 
  12   0   6     3317.48     3422.51    135.91 o 
  13   0   6    33864.78    33355.24    705.88 o 
  14   0   6      958.34     1044.15     87.71 o 
  15   0   6     5781.03     5992.73    249.95 o 
  16   0   6      925.55      853.65    128.56 o 
  17   0   6     3240.49     3363.45    473.03 o 
  18   0   6      192.89      599.61    335.89 o 
  19   0   6     7683.15     7679.35    535.56 o 
   1   1   6    22880.34    23350.29    314.17 o 
   2   1   6      476.46      487.49     31.12 o 
   3   1   6   201490.09   201180.70   2661.10 o 
   4   1   6      675.77      641.59     28.64 o 
   5   1   6    44636.63    40474.23    780.27 o 
   6   1   6      223.13      233.11     29.02 o 
   7   1   6     5647.97     5796.57    105.43 o 
   8   1   6      916.62      971.99     45.41 o 
   9   1   6      191.31      240.31     39.89 o 
  10   1   6       79.05      225.11     36.95 o 
  11   1   6       10.75      -53.13     55.61 o 
  12   1   6     1337.88     1403.80     70.28 o 
  13   1   6      298.77      310.98     42.07 o 
  14   1   6      375.22      375.58     39.86 o 
  15   1   6      300.50      449.45     59.19 o 
  16   1   6       19.97      -23.81     80.29 o 
  17   1   6     1166.33     1087.89    132.94 o 
  18   1   6      196.25      138.05     96.77 o 
  19   1   6      298.23      143.75    123.80 o 
   0   2   6     8552.95     9398.75    193.16 o 
   1   2   6    12176.91    12902.55    236.77 o 
   2   2   6     9033.47     8504.36    158.24 o 
   3   2   6    11924.75    11355.85    228.55 o 
   4   2   6     3855.04     3365.32     78.74 o 
   5   2   6   206143.64   208920.89   3428.32 o 
   6   2   6    10922.34    10703.83    278.48 o 
   7   2   6   130396.88   130178.94   3302.98 o 
   8   2   6     5503.26     5600.27    106.19 o 
   9   2   6    44197.95    46948.78    887.59 o 
  10   2   6     1039.84     1093.17     55.53 o 
  11   2   6       14.13      164.67     42.57 o 
  12   2   6      169.85      171.33     36.49 o 
  13   2   6    30126.59    30895.60    563.59 o 
  14   2   6      321.61      295.66     77.84 o 
  15   2   6    35917.96    35809.54    727.42 o 
  16   2   6      200.84      324.94    116.03 o 
  17   2   6     6557.13     6982.60    271.17 o 
  18   2   6       75.22     -186.08    124.05 o 
  19   2   6       40.01      -90.81    150.01 o 
   1   3   6     8737.41     8139.15    210.83 o 
   2   3   6      151.61      106.57     36.50 o 
   3   3   6    88562.98    81741.75   1457.76 o 
   4   3   6     3801.28     3843.61     92.64 o 
   5   3   6    85577.29    81837.27   1088.12 o 
   6   3   6    12948.62    13479.98    348.89 o 
   7   3   6    25863.75    23931.64    311.83 o 
   8   3   6     2166.59     2433.44     60.32 o 
   9   3   6     5796.83     5844.93    139.55 o 
  10   3   6     4423.18     4763.23    113.31 o 
  11   3   6     4286.04     3914.27     99.77 o 
  12   3   6      623.48      736.98     51.15 o 
  13   3   6     3560.55     3552.77     90.34 o 
  14   3   6       39.63      146.31     55.76 o 
  15   3   6       60.27        0.07     54.80 o 
  16   3   6       86.42      207.54     78.05 o 
  17   3   6     1786.68     2178.74    178.80 o 
  18   3   6      643.09      489.30    156.50 o 
   0   4   6      274.16      384.67     58.97 o 
   1   4   6      172.56      250.60     25.44 o 
   2   4   6       75.07       -1.99     25.15 o 
   3   4   6     3889.86     3616.74    112.51 o 
   4   4   6      820.55      990.01     41.30 o 
   5   4   6    45553.27    43387.09    777.75 o 
   6   4   6       82.77      113.51     35.53 o 
   7   4   6    39344.39    39127.50    587.18 o 
   8   4   6     3567.56     3952.26     85.25 o 
   9   4   6     7480.54     6450.75    175.30 o 
  10   4   6     2922.38     3167.59     72.42 o 
  11   4   6       16.73       27.70     55.31 o 
  12   4   6      151.97       47.79     52.90 o 
  13   4   6     1228.59     1313.98     74.70 o 
  14   4   6      209.97      308.08     58.54 o 
  15   4   6     5498.68     4990.55    146.90 o 
  16   4   6     1475.83     1237.82     99.87 o 
  17   4   6     1023.57      982.35    119.44 o 
  18   4   6      117.46       58.70    161.25 o 
   1   5   6    22497.76    22939.17    314.36 o 
   2   5   6     5295.76     5022.68    120.92 o 
   3   5   6   314509.00   328964.47   4356.70 o 
   4   5   6     1201.20     1170.78     50.19 o 
   5   5   6   333705.41   338118.88   4396.52 o 
   6   5   6     3358.13     3397.97     71.43 o 
   7   5   6    42156.46    39943.27    692.70 o 
   8   5   6     1836.61     1880.24     64.38 o 
   9   5   6     7520.42     7647.37    174.73 o 
  10   5   6      323.93      337.19     50.97 o 
  11   5   6    17992.17    18356.26    435.91 o 
  12   5   6       14.73       58.74     46.63 o 
  13   5   6     4191.72     4471.28    110.26 o 
  14   5   6      600.78      537.26     52.79 o 
  15   5   6     3160.21     3611.72    183.04 o 
  16   5   6      555.15      490.61    161.15 o 
  17   5   6    21618.10    22123.34    758.87 o 
  18   5   6      997.46      826.71    222.23 o 
   0   6   6       12.41       17.78     38.44 o 
   1   6   6    66028.16    68520.71   1529.62 o 
   2   6   6      142.01      295.31     55.72 o 
   3   6   6      212.57      490.20     69.04 o 
   4   6   6     3407.12     3920.89     82.16 o 
   5   6   6    74400.86    77048.27    929.63 o 
   6   6   6      110.99      136.64     28.11 o 
   7   6   6    84241.18    82920.59   1521.21 o 
   8   6   6      202.40      248.04     58.04 o 
   9   6   6    25829.01    27027.43    498.14 o 
  10   6   6        0.12      -56.99     52.86 o 
  11   6   6     2284.68     2570.01    101.59 o 
  12   6   6      718.80      751.00     61.49 o 
  13   6   6    45489.64    46506.50    937.80 o 
  14   6   6      206.22      261.74     72.94 o 
  15   6   6    47601.55    48415.36   2390.36 o 
  16   6   6       17.06       61.41     94.31 o 
  17   6   6     7580.16     6904.40    359.47 o 
  18   6   6       51.54      192.26    158.57 o 
   1   7   6     4173.56     3526.82    121.86 o 
   2   7   6      243.84      180.53     40.54 o 
   3   7   6    16538.60    17010.85    237.72 o 
   4   7   6      115.99      133.90     38.56 o 
   5   7   6     6329.46     5832.34    112.08 o 
   6   7   6     2198.24     2411.69     56.22 o 
   7   7   6       25.31       39.10     50.57 o 
   8   7   6     2833.41     2824.63     78.19 o 
   9   7   6     2395.81     2267.59     96.61 o 
  10   7   6     1823.70     1732.52     96.72 o 
  11   7   6     1801.11     1758.61    100.99 o 
  12   7   6     5798.55     5705.97    208.82 o 
  13   7   6       15.33       12.95     92.85 o 
  14   7   6       61.70       49.53     91.90 o 
  15   7   6      365.21      163.93    199.99 o 
  16   7   6      280.32      177.32    173.71 o 
  17   7   6       53.50      154.93    143.64 o 
   0   8   6     8271.20     9502.47    419.78 o 
   1   8   6    38520.94    37427.05    826.21 o 
   2   8   6      120.66      231.73     63.40 o 
   3   8   6    26111.09    26160.35    530.89 o 
   4   8   6     2892.59     2848.82     91.10 o 
   5   8   6       25.49      -18.80     42.06 o 
   6   8   6       99.37      134.85     48.04 o 
   7   8   6     6166.91     6026.69    165.67 o 
   8   8   6     6370.87     6231.89    178.50 o 
   9   8   6    12519.83    12282.62    260.51 o 
  10   8   6      283.54      382.70     60.11 o 
  11   8   6    24066.05    25523.73    897.48 o 
  12   8   6       33.14       69.98     74.12 o 
  13   8   6     4233.64     4380.00    191.80 o 
  14   8   6       91.78      178.94    102.50 o 
  15   8   6       33.64      100.97     98.02 o 
  16   8   6      448.93      443.73    134.28 o 
  17   8   6      877.35      652.70    188.76 o 
   1   9   6       98.93      103.69     42.09 o 
   2   9   6       47.94       70.36     46.92 o 
   3   9   6     1701.56     1442.82     61.35 o 
   4   9   6      191.28      199.65     46.06 o 
   5   9   6     4157.20     3966.98     92.30 o 
   6   9   6     1057.50     1038.27     58.71 o 
   7   9   6    16430.23    17367.97    315.77 o 
   8   9   6      145.79      255.36     48.58 o 
   9   9   6     9629.09     9552.27    250.68 o 
  10   9   6     1299.33     1217.24     81.82 o 
  11   9   6    20121.95    20577.03    553.02 o 
  12   9   6      713.36      784.82    119.40 o 
  13   9   6    16210.94    15840.60    730.47 o 
  14   9   6      831.78      606.24    139.93 o 
  15   9   6     1455.57     1777.65    250.03 o 
  16   9   6       68.77      144.05    183.99 o 
   0  10   6      384.61      384.62     76.88 o 
   1  10   6     4982.33     4609.91    118.15 o 
   2  10   6      398.60      455.50     53.54 o 
   3  10   6     8102.92     7877.53    244.03 o 
   4  10   6     3829.17     4134.33    113.83 o 
   5  10   6     9044.77     9125.98    289.75 o 
   6  10   6      588.89      762.82     90.04 o 
   7  10   6    15205.79    14645.70    257.34 o 
   8  10   6     1279.36     1281.19     83.78 o 
   9  10   6    16027.74    15397.89    494.02 o 
  10  10   6     1637.21     1680.13    137.92 o 
  11  10   6     3355.96     3418.19    190.40 o 
  12  10   6      207.67      126.77    106.94 o 
  13  10   6        8.77       82.94    134.35 o 
  14  10   6       21.73       74.57    175.66 o 
  15  10   6     4086.30     4043.74    211.13 o 
  16  10   6       68.38      150.20    177.75 o 
   1  11   6      419.70      407.37     57.64 o 
   2  11   6        0.37      -51.96     54.28 o 
   3  11   6      867.90      904.91     67.92 o 
   4  11   6     1632.18     1713.21     89.99 o 
   5  11   6      237.65      231.22     73.27 o 
   6  11   6     2536.28     2749.15     79.38 o 
   7  11   6      304.50      361.61     85.30 o 
   8  11   6       68.35      159.59     56.95 o 
   9  11   6     1700.90     1809.04    107.31 o 
  10  11   6     1034.97      994.22    127.89 o 
  11  11   6       10.63     -113.28     75.52 o 
  12  11   6      327.45      286.56    133.06 o 
  13  11   6     3127.51     3471.17    305.54 o 
  14  11   6      125.81      197.15    174.72 o 
  15  11   6     4465.90     4228.17    411.37 o 
   0  12   6     4914.66     5351.24    206.19 o 
   1  12   6     2259.92     2510.78    109.85 o 
   2  12   6     2668.55     2677.48    106.00 o 
   3  12   6    14852.45    15181.45    281.91 o 
   4  12   6     1643.81     1635.14     98.31 o 
   5  12   6    44780.41    46431.31    692.13 o 
   6  12   6     4010.25     3991.74    129.08 o 
   7  12   6    31231.64    33355.43   1063.53 o 
   8  12   6      582.58      618.24     68.06 o 
   9  12   6    11225.23    11677.61    387.49 o 
  10  12   6      205.35       87.31    116.01 o 
  11  12   6      276.06      220.09    118.37 o 
  12  12   6       47.27       28.55    213.40 o 
  13  12   6    10788.27    11618.74    596.39 o 
  14  12   6       27.00      161.89    225.04 o 
   1  13   6    10750.63    11015.04    206.65 o 
   2  13   6       12.75       86.78     62.04 o 
   3  13   6    78337.21    81128.05   2659.10 o 
   4  13   6      305.26      242.33     72.86 o 
   5  13   6    81302.16    85569.89   2439.00 o 
   6  13   6      150.85      214.43     66.16 o 
   7  13   6    16886.74    17455.50    454.33 o 
   8  13   6        6.97      256.23     83.03 o 
   9  13   6     8591.23     8113.15    242.95 o 
  10  13   6      118.39       35.28    148.33 o 
  11  13   6    23617.88    25481.16   1444.27 o 
  12  13   6       75.07      296.16    180.62 o 
  13  13   6     5882.40     6376.91    841.42 o 
   0  14   6     2588.07     2921.20    180.61 o 
   1  14   6     7023.81     6797.98    184.78 o 
   2  14   6     1258.87     1391.99    102.98 o 
   3  14   6     1197.23     1033.99    144.43 o 
   4  14   6     2113.60     2093.74    146.85 o 
   5  14   6      748.24      616.91    103.79 o 
   6  14   6      595.10      499.66    104.80 o 
   7  14   6     1812.82     1636.59    159.89 o 
   8  14   6      256.51      519.89    101.14 o 
   9  14   6       80.09      210.04    163.52 o 
  10  14   6      525.82      662.90    212.21 o 
  11  14   6     4921.50     3855.61    361.88 o 
  12  14   6      214.67      108.30    217.04 o 
   1  15   6     1390.91     1316.39    169.12 o 
   2  15   6      203.32      432.85     89.35 o 
   3  15   6     2393.77     2321.73    114.62 o 
   4  15   6      215.18      394.39     90.26 o 
   5  15   6      129.92       17.40    106.14 o 
   6  15   6       70.56      231.90    195.84 o 
   7  15   6      431.35      647.59    181.20 o 
   8  15   6      147.81      324.98    155.58 o 
   9  15   6     1738.37     1585.30    173.91 o 
  10  15   6        5.08       91.95    361.57 o 
  11  15   6     3909.41     3888.91   1148.32 o 
   0  16   6     1064.18      630.40    165.81 o 
   1  16   6    60407.72    56705.41   2720.84 o 
   2  16   6     1490.75     1493.73    131.19 o 
   3  16   6    19030.05    18980.95    867.37 o 
   4  16   6      387.90      501.62    112.39 o 
   5  16   6      102.98       56.20    178.28 o 
   6  16   6       50.74       49.71    136.26 o 
   7  16   6     6853.00     6245.85    370.18 o 
   8  16   6        3.01      178.34    158.05 o 
   9  16   6     5157.08     4875.19    398.55 o 
   1  17   6      351.27      230.74    165.70 o 
   2  17   6       89.84      184.00    195.25 o 
   3  17   6      605.83      501.58    148.13 o 
   4  17   6      137.84      150.13    201.22 o 
   5  17   6      183.72      332.62    139.25 o 
   6  17   6       40.84        9.32    164.26 o 
   7  17   6     4158.62     3297.42    325.42 o 
   0  18   6      214.59      339.95    321.50 o 
   1  18   6       47.47      288.04    228.17 o 
   2  18   6       84.20     -174.48    175.06 o 
   3  18   6      645.03      351.81    230.27 o 
   4  18   6      521.01      206.73    305.08 o 
   1   1   7     3969.57     3985.67    112.06 o 
   2   1   7    14444.89    13423.32    196.96 o 
   3   1   7    13002.45    11897.43    169.58 o 
   4   1   7    14127.66    13567.46    171.34 o 
   5   1   7    11567.72    11069.73    189.00 o 
   6   1   7     2025.31     2203.55     42.30 o 
   7   1   7      321.12      289.19     35.26 o 
   8   1   7     9638.55     8462.95    225.45 o 
   9   1   7       63.73       27.55     30.40 o 
  10   1   7    64511.29    64551.68    868.82 o 
  11   1   7     5834.34     5858.36    138.34 o 
  12   1   7    40827.13    41116.39    661.72 o 
  13   1   7     4819.53     4902.22     97.62 o 
  14   1   7    19150.79    19308.40    299.43 o 
  15   1   7     2186.96     2171.36    102.07 o 
  16   1   7      246.03      233.14     97.05 o 
  17   1   7        9.26      138.54     92.50 o 
  18   1   7      593.67      287.27    126.13 o 
  19   1   7     3889.08     3945.14    394.66 o 
   0   2   7   329252.41   338152.59   8034.02 o 
   1   2   7    17785.61    17628.68    423.60 o 
   2   2   7   267546.31   263969.59   5169.09 o 
   3   2   7    12511.78    11959.72    250.72 o 
   4   2   7     7765.94     8236.79    145.21 o 
   5   2   7     8433.07     8070.14    150.19 o 
   6   2   7      842.44      606.28     38.83 o 
   7   2   7       32.69       46.81     33.35 o 
   8   2   7    48171.05    48788.61    720.38 o 
   9   2   7     4760.39     4673.96    162.28 o 
  10   2   7     7671.18     8057.98    122.66 o 
  11   2   7    11984.71    11718.26    184.55 o 
  12   2   7      379.54      441.38     51.17 o 
  13   2   7     9148.86     9042.30    202.22 o 
  14   2   7     4124.53     4372.27     99.28 o 
  15   2   7     2084.04     2221.63    136.34 o 
  16   2   7     3490.78     3430.16    137.48 o 
  17   2   7     1320.11     1468.47    133.82 o 
  18   2   7       19.74        7.76    104.90 o 
   1   3   7    26070.65    25881.88    371.26 o 
   2   3   7    16107.38    16871.33    282.27 o 
   3   3   7   166167.81   163746.53   2830.79 o 
   4   3   7      681.77      528.13     42.76 o 
   5   3   7    97344.88    96290.85   1819.65 o 
   6   3   7     1377.41     1413.35     44.63 o 
   7   3   7    27464.91    26524.86    484.97 o 
   8   3   7     9414.44    10013.93    199.28 o 
   9   3   7      704.82      790.87     76.63 o 
  10   3   7    19852.69    18777.07    309.48 o 
  11   3   7    14364.12    14270.83    199.16 o 
  12   3   7        8.81      130.86     51.77 o 
  13   3   7     4656.16     4429.26    142.99 o 
  14   3   7     8278.65     7920.21    182.83 o 
  15   3   7     2902.57     2720.33     85.34 o 
  16   3   7    16652.10    16993.94    342.26 o 
  17   3   7     5439.92     5512.18    233.56 o 
  18   3   7     8760.39     9351.40    338.04 o 
   0   4   7      624.32      716.57     50.56 o 
   1   4   7    14983.96    15625.37    282.39 o 
   2   4   7      528.33      494.69     37.35 o 
   3   4   7      981.94      965.50     36.08 o 
   4   4   7    13589.79    14183.38    182.00 o 
   5   4   7   100330.61   102975.05   1825.05 o 
   6   4   7    17615.56    17322.40    336.40 o 
   7   4   7   128220.48   131228.34   2046.64 o 
   8   4   7     7403.04     6970.03    136.07 o 
   9   4   7    28485.78    28352.37    363.23 o 
  10   4   7       73.01       52.05     49.79 o 
  11   4   7      916.54     1161.40     55.58 o 
  12   4   7       41.87       24.53     52.80 o 
  13   4   7    18254.66    18037.75    470.97 o 
  14   4   7      733.23      589.08     82.42 o 
  15   4   7    30023.71    31710.74    516.54 o 
  16   4   7     2943.98     3013.36    141.57 o 
  17   4   7    14900.17    15865.43    401.10 o 
  18   4   7     4493.46     4086.93    206.20 o 
   1   5   7     2115.54     1848.51     71.41 o 
   2   5   7     4660.60     5247.97     99.12 o 
   3   5   7    17137.23    16701.25    310.37 o 
   4   5   7     1862.01     2418.37     70.89 o 
   5   5   7    37028.85    35542.79    668.95 o 
   6   5   7    11982.93    10994.28    201.31 o 
   7   5   7     8315.83     8001.57    175.25 o 
   8   5   7    17011.95    17002.53    242.45 o 
   9   5   7      297.14      378.54     45.33 o 
  10   5   7    16836.30    17268.55    267.50 o 
  11   5   7      521.62      409.91     76.56 o 
  12   5   7     6823.35     6803.58    198.73 o 
  13   5   7        0.75      110.37     53.44 o 
  14   5   7      335.43      555.10     80.60 o 
  15   5   7       58.28      -14.30     79.86 o 
  16   5   7     1186.31     1108.24    180.77 o 
  17   5   7      837.16      846.34    129.47 o 
  18   5   7      368.49      351.71    133.94 o 
   0   6   7    33759.91    34228.84   1269.52 o 
   1   6   7    27679.46    28388.02    428.40 o 
   2   6   7    88125.50    94338.69   1420.00 o 
   3   6   7     4636.60     4702.89     84.90 o 
   4   6   7    81374.66    88144.24   1608.21 o 
   5   6   7     3411.84     2835.07     90.34 o 
   6   6   7    10274.78    10871.93    186.50 o 
   7   6   7    15662.81    14858.67    248.76 o 
   8   6   7      132.22      257.47     65.34 o 
   9   6   7    19786.88    19222.56    400.75 o 
  10   6   7        5.78       13.23     47.26 o 
  11   6   7     9360.54     9596.36    272.57 o 
  12   6   7      348.52      343.00     82.15 o 
  13   6   7      319.91      402.81     71.24 o 
  14   6   7        5.26       60.44     97.93 o 
  15   6   7     2639.49     2803.05    135.92 o 
  16   6   7        3.36      122.40     96.53 o 
  17   6   7      691.12      669.97    150.85 o 
   1   7   7     5095.51     4651.65    155.38 o 
   2   7   7      393.51      398.71     32.49 o 
   3   7   7    43966.88    49001.43    617.43 o 
   4   7   7      152.38       81.27     49.02 o 
   5   7   7    26393.05    26895.93    512.30 o 
   6   7   7      226.82      252.68     66.52 o 
   7   7   7      120.29      179.69     53.59 o 
   8   7   7       49.98       84.81     61.27 o 
   9   7   7     3649.13     3673.85    122.35 o 
  10   7   7      169.09      334.40     54.74 o 
  11   7   7    13560.54    13801.58    255.49 o 
  12   7   7     2289.63     2149.87    108.19 o 
  13   7   7     8984.79     9527.00    214.85 o 
  14   7   7     4384.00     4414.27    141.75 o 
  15   7   7        5.17      143.67    112.83 o 
  16   7   7     1500.31     1552.55    137.85 o 
  17   7   7     2146.79     2361.08    300.98 o 
   0   8   7   179998.69   188378.11   5263.45 o 
   1   8   7      540.67      312.25     55.79 o 
   2   8   7    90543.70    91046.72   2439.90 o 
   3   8   7     2000.78     1795.17     87.90 o 
   4   8   7     7671.49     7738.69    203.25 o 
   5   8   7     2426.00     2509.36     67.45 o 
   6   8   7     1081.99     1056.16     86.87 o 
   7   8   7      929.50     1180.71     69.60 o 
   8   8   7      581.20      628.17     47.53 o 
   9   8   7      265.28      351.05     50.99 o 
  10   8   7      243.49      247.12     75.94 o 
  11   8   7     3315.93     3283.80    166.59 o 
  12   8   7     3115.00     2725.94    175.31 o 
  13   8   7     7087.68     6680.06    444.58 o 
  14   8   7     6865.83     6304.00    210.04 o 
  15   8   7     1342.97     1209.17    142.91 o 
  16   8   7     1211.49      965.75    137.72 o 
  17   8   7      322.15      536.57    230.02 o 
   1   9   7       62.16       77.10     38.62 o 
   2   9   7    11353.50    11134.02    269.59 o 
   3   9   7      533.61      580.26     56.98 o 
   4   9   7    18593.84    19058.99    295.06 o 
   5   9   7       17.79        4.76     53.96 o 
   6   9   7       48.55        8.55     52.14 o 
   7   9   7       38.04       70.59     51.89 o 
   8   9   7    24423.36    23194.14    522.63 o 
   9   9   7       32.38      143.56     55.38 o 
  10   9   7    32040.81    30661.73   1447.16 o 
  11   9   7      851.73      718.01    103.47 o 
  12   9   7    37499.03    36696.41   1061.25 o 
  13   9   7     4768.49     4345.48    156.26 o 
  14   9   7     6018.78     5991.82    244.68 o 
  15   9   7     2298.37     2127.11    167.45 o 
  16   9   7      595.67      869.41    183.93 o 
   0  10   7    14669.40    15200.88    440.04 o 
   1  10   7    12010.68    12367.89    310.93 o 
   2  10   7     5254.55     5048.98    132.25 o 
   3  10   7     8399.86     8695.40    163.01 o 
   4  10   7      657.11      763.66     57.77 o 
   5  10   7     7792.69     7836.00    167.18 o 
   6  10   7    33783.78    36073.73    596.76 o 
   7  10   7     9805.33     9425.32    229.49 o 
   8  10   7    23348.61    24165.72    418.80 o 
   9  10   7      509.57      313.52    104.28 o 
  10  10   7     8455.41     8482.60    238.75 o 
  11  10   7     8064.27     8094.62    372.72 o 
  12  10   7      151.43      282.23    145.46 o 
  13  10   7     4413.87     5120.52    309.91 o 
  14  10   7     1373.81     1816.90    293.96 o 
  15  10   7     2090.14     2415.84    169.40 o 
   1  11   7     5741.17     5594.00    154.09 o 
   2  11   7      152.12      192.49     70.05 o 
   3  11   7    53147.06    56884.48    919.30 o 
   4  11   7     1552.54     1659.54     92.03 o 
   5  11   7    35155.25    36298.77    638.97 o 
   6  11   7     2381.78     2488.46    113.78 o 
   7  11   7    19310.04    18840.13    544.40 o 
   8  11   7      503.26      470.70     64.97 o 
   9  11   7      327.06      293.85     53.60 o 
  10  11   7       51.15       35.41     72.41 o 
  11  11   7     1321.72     1209.07    129.05 o 
  12  11   7     1797.76     1656.16    143.38 o 
  13  11   7      949.24     1675.74    252.83 o 
  14  11   7     4930.55     4805.40    226.75 o 
  15  11   7      178.90      389.24    220.18 o 
   0  12   7     3078.35     3574.09    240.32 o 
   1  12   7     1021.43     1200.26     79.50 o 
   2  12   7     2656.28     2688.36    118.67 o 
   3  12   7      465.57      436.72     84.18 o 
   4  12   7     3537.81     3243.62    123.19 o 
   5  12   7     8439.62     7693.46    219.94 o 
   6  12   7     6803.44     6822.36    239.06 o 
   7  12   7     4740.57     4774.29    145.47 o 
   8  12   7     4598.79     4669.29    144.12 o 
   9  12   7     3975.50     3769.22    206.96 o 
  10  12   7     1106.09     1206.94    178.00 o 
  11  12   7       17.56       89.45    117.87 o 
  12  12   7       39.44      316.81    146.37 o 
  13  12   7     4056.88     3651.44    322.15 o 
  14  12   7     2128.37     2609.69    530.72 o 
   1  13   7       89.94      147.97     63.51 o 
   2  13   7     6648.31     7235.52    248.83 o 
   3  13   7      119.68      155.56     87.59 o 
   4  13   7    12103.99    12126.75    329.65 o 
   5  13   7      412.66      269.33     71.76 o 
   6  13   7    11402.66    11278.07    349.25 o 
   7  13   7      414.41      295.96     84.82 o 
   8  13   7     5240.63     4868.59    166.12 o 
   9  13   7     5351.17     5656.67    840.95 o 
  10  13   7     1331.23     1095.16    142.22 o 
  11  13   7     1854.17     1664.58    200.88 o 
  12  13   7     1458.31     1286.86    172.63 o 
  13  13   7       41.17      157.30    227.63 o 
   0  14   7      228.09      258.52     97.93 o 
   1  14   7    27522.90    28542.70    609.92 o 
   2  14   7     1508.88     1115.22    103.34 o 
   3  14   7     5991.62     5666.35    229.05 o 
   4  14   7     3073.10     2869.63    181.99 o 
   5  14   7     1438.50     1677.69    109.56 o 
   6  14   7     1119.79     1040.13     96.50 o 
   7  14   7    18827.00    18387.31    608.07 o 
   8  14   7      245.60      104.73     75.48 o 
   9  14   7    11454.06    11588.56    417.38 o 
  10  14   7      742.86      363.19    180.84 o 
  11  14   7        6.45      151.16    257.75 o 
  12  14   7     2340.43     2127.70    232.47 o 
   1  15   7     3800.67     3846.91    219.01 o 
   2  15   7      470.66      519.93     88.08 o 
   3  15   7    14223.28    14392.20    812.58 o 
   4  15   7       90.66      250.33     90.28 o 
   5  15   7     6508.21     6477.50    210.03 o 
   6  15   7     1514.29     1267.73    115.31 o 
   7  15   7       62.38      -16.67    107.35 o 
   8  15   7     6410.83     6696.99    495.14 o 
   9  15   7     7506.98     7471.13    496.61 o 
  10  15   7     5239.01     5033.43    615.52 o 
   0  16   7    15408.96    15586.83   1133.75 o 
   1  16   7       27.22      136.67     86.85 o 
   2  16   7    13240.69    13774.36    579.57 o 
   3  16   7      183.01      339.80    122.63 o 
   4  16   7     2204.92     2182.18    214.53 o 
   5  16   7      463.74      350.17    110.30 o 
   6  16   7     2285.66     2200.77    200.51 o 
   7  16   7       83.99      331.24    279.55 o 
   8  16   7     3658.86     3099.65    266.00 o 
   9  16   7      218.09       41.03    221.11 o 
   1  17   7       20.97     -221.01    152.63 o 
   2  17   7     3065.72     2908.13    228.37 o 
   3  17   7        4.40     -109.09    124.68 o 
   4  17   7     3765.49     3603.15    298.98 o 
   5  17   7      367.79      329.04    199.36 o 
   6  17   7      582.12      776.90    175.16 o 
   7  17   7       45.96      -45.13    162.61 o 
   0  18   7        2.78      -92.39    232.46 o 
   1  18   7     2443.21     2152.25    215.58 o 
   2  18   7       49.58      278.01    215.61 o 
   3  18   7     1333.75     1314.77    205.35 o 
   1   0   8    36971.42    35909.77   1342.84 o 
   2   0   8   744186.44   676619.19  17075.43 o 
   3   0   8    16059.75    14598.98    229.98 o 
   4   0   8    23761.08    22974.74    550.35 o 
   5   0   8     8008.95     8072.19    155.01 o 
   6   0   8    29281.18    28826.99    773.44 o 
   7   0   8      223.65      233.86     43.70 o 
   8   0   8   100067.42    98825.18   2086.40 o 
   9   0   8      387.08      383.81     49.19 o 
  10   0   8    18535.25    19135.96    433.08 o 
  11   0   8     1807.78     1670.16     88.04 o 
  12   0   8     8348.64     9150.10    198.85 o 
  13   0   8     1128.62     1248.00    130.19 o 
  14   0   8    22450.25    23251.66    487.68 o 
  15   0   8      747.72      726.10     87.89 o 
  16   0   8     8452.28     8580.00    386.56 o 
  17   0   8       63.13       94.49    119.66 o 
  18   0   8      757.69      727.30    197.42 o 
   1   1   8       49.69       40.39     18.48 o 
   2   1   8    21297.45    20164.17    242.76 o 
   3   1   8     2263.72     2283.87     49.36 o 
   4   1   8    32680.66    30474.30    432.76 o 
   5   1   8        6.37       39.60     24.19 o 
   6   1   8     4277.63     4302.31     95.80 o 
   7   1   8      232.76      233.60     30.78 o 
   8   1   8    38165.43    37643.25    676.48 o 
   9   1   8      177.65      236.70     32.18 o 
  10   1   8   105466.68   104054.71   1556.36 o 
  11   1   8      282.79      290.71     46.81 o 
  12   1   8    38569.06    37981.99    541.22 o 
  13   1   8     1896.05     1969.82     90.88 o 
  14   1   8     4074.50     3802.96    121.09 o 
  15   1   8      314.82      283.37     54.83 o 
  16   1   8     5412.60     5053.82    209.28 o 
  17   1   8      312.97      182.91    141.80 o 
  18   1   8     9822.58     9447.54    448.54 o 
   0   2   8     9966.29     9391.70    345.92 o 
   1   2   8    13459.34    14561.68    310.43 o 
   2   2   8     9935.31     8603.89    206.41 o 
   3   2   8      117.36      103.44     24.58 o 
   4   2   8    10404.23    10267.51    246.64 o 
   5   2   8    18231.09    18981.43    266.63 o 
   6   2   8      295.87      201.89     32.03 o 
   7   2   8     4347.62     4417.57     85.22 o 
   8   2   8      917.76      907.02     48.32 o 
   9   2   8      444.57      491.31     34.67 o 
  10   2   8      109.81      172.84     52.14 o 
  11   2   8      386.47      821.47     53.02 o 
  12   2   8      164.25      147.07     33.83 o 
  13   2   8     1903.85     2103.04     79.08 o 
  14   2   8     1866.14     1725.10     62.17 o 
  15   2   8      133.12      168.17    111.30 o 
  16   2   8    10672.47    10084.74    317.42 o 
  17   2   8      131.63      238.10    107.24 o 
  18   2   8     7852.12     7847.25    374.99 o 
   1   3   8     6128.20     5535.53    234.30 o 
   2   3   8    28692.79    27929.65    415.07 o 
   3   3   8      131.00      199.54     29.24 o 
   4   3   8    19123.15    17709.58    432.92 o 
   5   3   8      252.97      271.32     27.85 o 
   6   3   8    14394.68    14555.15    263.72 o 
   7   3   8      343.75      310.73     45.62 o 
   8   3   8     2422.37     2703.53     85.89 o 
   9   3   8     3485.67     3659.15     88.72 o 
  10   3   8    24944.23    24788.43    341.82 o 
  11   3   8     7032.48     6719.63    149.66 o 
  12   3   8    12316.40    12445.80    227.27 o 
  13   3   8     1232.65     1298.30     69.15 o 
  14   3   8     6426.60     6773.19    197.95 o 
  15   3   8     1058.12     1120.56     93.19 o 
  16   3   8      992.78     1039.05    129.87 o 
  17   3   8      148.10      204.48     97.79 o 
  18   3   8     1042.04      629.64    108.93 o 
   0   4   8    16523.29    18371.97    431.27 o 
   1   4   8     3485.29     3492.93     91.54 o 
   2   4   8     1053.72      930.92     36.05 o 
   3   4   8     1160.64      943.68     74.01 o 
   4   4   8     3465.80     2800.74     89.41 o 
   5   4   8       26.76       45.94     31.43 o 
   6   4   8    15826.73    15620.52    371.14 o 
   7   4   8     1330.31     1204.42     69.05 o 
   8   4   8    38684.74    41045.03    696.69 o 
   9   4   8     2141.84     2272.25     74.31 o 
  10   4   8     4572.48     4462.14    103.85 o 
  11   4   8        5.44      -22.64     49.45 o 
  12   4   8      332.30      324.02     52.62 o 
  13   4   8       32.44      125.46     68.00 o 
  14   4   8      254.03      317.29    116.12 o 
  15   4   8        4.78       41.95     84.29 o 
  16   4   8       72.57      208.14     80.96 o 
  17   4   8       57.89      180.90    132.40 o 
  18   4   8       37.69      -70.99    104.99 o 
   1   5   8      544.84      820.94     53.98 o 
   2   5   8     2174.40     2570.03     71.28 o 
   3   5   8     5496.17     6155.26    170.41 o 
   4   5   8     8138.00     8637.60    164.32 o 
   5   5   8      482.07      702.66     63.98 o 
   6   5   8     6228.82     6602.62    118.69 o 
   7   5   8     2187.58     2224.85     74.76 o 
   8   5   8     6328.54     6346.93     94.51 o 
   9   5   8     1273.72     1268.35     82.45 o 
  10   5   8      144.56      262.83     67.03 o 
  11   5   8      763.41      945.25     73.67 o 
  12   5   8    10381.82    10440.53    327.80 o 
  13   5   8     1930.51     1506.72     92.14 o 
  14   5   8    22072.97    21761.88    385.45 o 
  15   5   8     1327.14     1403.78    102.60 o 
  16   5   8    17596.21    16919.92    597.04 o 
  17   5   8       10.10       61.45    105.99 o 
  18   5   8     4308.72     4533.84    291.86 o 
   0   6   8    39195.45    40525.47    701.47 o 
   1   6   8     2130.49     2240.07     72.30 o 
   2   6   8    45056.87    45288.25    917.22 o 
   3   6   8      512.51      525.23     54.85 o 
   4   6   8     3696.79     3871.89    143.95 o 
   5   6   8      524.13      578.23     70.02 o 
   6   6   8      357.78      308.06     44.44 o 
   7   6   8     3422.40     3513.41     79.84 o 
   8   6   8     5120.58     5242.95     89.97 o 
   9   6   8     1425.29     1382.79     80.58 o 
  10   6   8       17.79      103.55     48.73 o 
  11   6   8      378.50      481.35     83.52 o 
  12   6   8     1982.98     2114.94     92.36 o 
  13   6   8      118.39      236.26     66.08 o 
  14   6   8      215.04       -0.95    136.39 o 
  15   6   8      341.12      417.08    154.78 o 
  16   6   8     1775.42     1840.46    177.03 o 
  17   6   8      311.93     -184.04    126.95 o 
   1   7   8       79.04       62.00     42.80 o 
   2   7   8     8888.67     8681.70    184.84 o 
   3   7   8        7.30      -62.37     45.82 o 
   4   7   8    10590.17    11162.50    165.17 o 
   5   7   8      559.15      580.22     43.25 o 
   6   7   8     3504.98     3986.31     90.34 o 
   7   7   8     2334.13     2356.41     84.31 o 
   8   7   8    68272.10    70075.63   1315.18 o 
   9   7   8     4695.05     4601.60    102.41 o 
  10   7   8   124770.52   129666.80   2612.23 o 
  11   7   8     5065.25     5059.70    166.90 o 
  12   7   8    53762.16    53493.97   1108.15 o 
  13   7   8     3813.36     3586.69    160.16 o 
  14   7   8     7303.41     7884.09    304.89 o 
  15   7   8     1105.20     1141.52    143.45 o 
  16   7   8     1715.41     1896.54    168.83 o 
  17   7   8      286.41      414.76    151.27 o 
   0   8   8   329103.03   345259.22  10387.56 o 
   1   8   8     4143.49     4255.24    265.91 o 
   2   8   8   148586.31   155571.23   3209.14 o 
   3   8   8     3351.36     3447.24     79.36 o 
   4   8   8     5097.51     5349.59     95.59 o 
   5   8   8      794.87     1017.01     53.10 o 
   6   8   8    15470.28    15812.28    361.89 o 
   7   8   8       14.79       61.84     72.48 o 
   8   8   8    41701.77    42096.50    733.02 o 
   9   8   8       44.35       12.53     53.86 o 
  10   8   8    25674.29    25612.77    556.94 o 
  11   8   8       83.46      138.73     77.81 o 
  12   8   8     1056.66     1108.09     83.49 o 
  13   8   8      302.97      198.20     80.56 o 
  14   8   8     3744.89     3515.34    164.05 o 
  15   8   8       74.60      -45.28    135.73 o 
  16   8   8     3609.48     3746.18    209.85 o 
   1   9   8      360.26      375.48     61.70 o 
   2   9   8       28.88       31.94     43.69 o 
   3   9   8      465.04      405.38     78.76 o 
   4   9   8       72.82      221.51     82.33 o 
   5   9   8      349.25      308.35     53.90 o 
   6   9   8     1003.18     1122.09     91.17 o 
   7   9   8      411.44      537.73     58.07 o 
   8   9   8     1629.34     1727.06     92.78 o 
   9   9   8     1806.11     1966.15    119.58 o 
  10   9   8      516.80      587.14    102.64 o 
  11   9   8      113.42      224.45     50.64 o 
  12   9   8       12.02       -6.72     92.79 o 
  13   9   8      329.36      309.73    138.49 o 
  14   9   8      308.69      295.20    119.97 o 
  15   9   8      617.64      575.65    279.96 o 
  16   9   8     1781.16     1614.74    174.49 o 
   0  10   8    45896.07    47415.09   1090.93 o 
   1  10   8      478.85      471.48     51.49 o 
   2  10   8    23495.95    24242.38    788.57 o 
   3  10   8     4318.61     4417.71    213.90 o 
   4  10   8       45.19       91.31     62.63 o 
   5  10   8      397.61      436.39     59.24 o 
   6  10   8    12268.93    12069.57    257.53 o 
   7  10   8      563.35      519.15     55.53 o 
   8  10   8    13221.83    12996.34    353.66 o 
   9  10   8       70.59       87.55     57.92 o 
  10  10   8     2254.44     2147.01    104.83 o 
  11  10   8      231.84      261.47     80.20 o 
  12  10   8     5210.66     5480.67    307.67 o 
  13  10   8       89.20      176.12    152.02 o 
  14  10   8    14886.28    15314.53    486.04 o 
  15  10   8      414.36      468.76    136.91 o 
   1  11   8       13.58       35.20     55.83 o 
   2  11   8    42091.62    45750.86   1118.53 o 
   3  11   8     1290.14     1450.18    102.79 o 
   4  11   8    78292.41    84926.38   1761.53 o 
   5  11   8     2583.93     2570.61     98.39 o 
   6  11   8    30763.57    32264.98    499.66 o 
   7  11   8      264.67      153.50     93.97 o 
   8  11   8      441.91      460.54     94.89 o 
   9  11   8       11.37       75.04     64.11 o 
  10  11   8    20099.94    20174.88    723.73 o 
  11  11   8      135.38       59.64    110.77 o 
  12  11   8    14695.90    15427.70    602.46 o 
  13  11   8       28.70     -124.77    127.62 o 
  14  11   8       28.17      405.70    176.19 o 
  15  11   8       59.51      -48.09    223.29 o 
   0  12   8     3134.75     3326.34    170.18 o 
   1  12   8     4559.36     4670.38    119.62 o 
   2  12   8       86.37      -85.59     57.06 o 
   3  12   8     1200.28     1366.91     78.83 o 
   4  12   8     8082.93     7616.49    320.60 o 
   5  12   8      739.26     1057.15    108.75 o 
   6  12   8    18171.87    18301.77    369.83 o 
   7  12   8      356.26      511.67    136.17 o 
   8  12   8    12263.44    11708.84    370.58 o 
   9  12   8        8.56      -43.61     78.01 o 
  10  12   8      958.75      775.06     84.56 o 
  11  12   8      258.12      284.25    114.89 o 
  12  12   8     1337.05     1276.87    200.67 o 
  13  12   8        5.04      263.25    177.89 o 
  14  12   8     1003.84      606.62    187.91 o 
   1  13   8      167.95      172.35     66.62 o 
   2  13   8     1517.74     1569.95     83.66 o 
   3  13   8      734.70      726.20    102.82 o 
   4  13   8     3263.62     3238.62    124.39 o 
   5  13   8       53.36      205.89     86.93 o 
   6  13   8     7096.55     6835.17    252.16 o 
   7  13   8      383.34      249.68     69.58 o 
   8  13   8    10891.92    11164.14    616.21 o 
   9  13   8       36.12      102.82    160.13 o 
  10  13   8     4218.42     4140.88    381.64 o 
  11  13   8      286.24      306.77    207.12 o 
  12  13   8      395.41      118.58    208.40 o 
  13  13   8     1001.63      861.73    275.66 o 
   0  14   8    26755.83    24923.72   1634.23 o 
   1  14   8     1941.08     1843.24    185.58 o 
   2  14   8    21534.32    21128.45    650.41 o 
   3  14   8     1602.04     1494.74    109.19 o 
   4  14   8     6294.06     6315.59    230.12 o 
   5  14   8     1640.59     1776.74    191.61 o 
   6  14   8     2394.37     2519.80    272.38 o 
   7  14   8     1305.91     1182.21     98.19 o 
   8  14   8     2073.42     2387.71    201.52 o 
   9  14   8      503.81      640.42    127.76 o 
  10  14   8        2.02      -24.44    224.55 o 
  11  14   8      150.46      658.27    283.29 o 
  12  14   8       54.06      145.33    183.96 o 
   1  15   8       43.97        3.13     86.86 o 
   2  15   8       52.68       47.07    139.25 o 
   3  15   8       44.45      -82.49     87.27 o 
   4  15   8     1368.11     1206.35    156.44 o 
   5  15   8      146.85      121.22     90.05 o 
   6  15   8      546.33      387.29     86.72 o 
   7  15   8      396.20      384.58    189.32 o 
   8  15   8     6502.53     7205.31    417.11 o 
   9  15   8     1387.33     1237.31    203.96 o 
  10  15   8     9628.47     8342.35   1006.84 o 
   0  16   8     1731.53     2006.76    220.21 o 
   1  16   8       95.40       57.47    122.64 o 
   2  16   8     2081.75     1917.21    213.53 o 
   3  16   8       15.14       -8.12    100.14 o 
   4  16   8       87.47       56.84    179.01 o 
   5  16   8       32.10      129.11    132.68 o 
   6  16   8      945.64      991.37    155.98 o 
   7  16   8      768.64      435.41    227.23 o 
   8  16   8     3725.47     3022.04    299.49 o 
   9  16   8      423.25      297.35    177.75 o 
   1  17   8      196.37     -204.30    224.39 o 
   2  17   8     2786.75     2741.52    217.97 o 
   3  17   8        7.45       11.47    175.29 o 
   4  17   8     5588.46     5669.27    332.84 o 
   5  17   8      586.06      312.17    154.68 o 
   6  17   8     1421.08      968.13    172.19 o 
   0  18   8    21304.47    18367.27   1729.04 o 
   1  18   8      225.12      319.92    179.50 o 
   2  18   8     8279.36     7508.61    610.73 o 
   1   1   9      258.23      320.12     35.83 o 
   2   1   9    23722.91    22392.62    290.75 o 
   3   1   9     5552.67     4890.67     86.28 o 
   4   1   9    48109.02    47282.60    578.73 o 
   5   1   9     9691.73     9629.65    118.99 o 
   6   1   9    11062.25    11168.19    136.96 o 
   7   1   9    10820.10    10149.05    240.06 o 
   8   1   9     4806.61     4736.47    115.06 o 
   9   1   9    16534.69    17544.47    252.07 o 
  10   1   9    43051.48    42604.44    690.18 o 
  11   1   9     2513.50     2548.51    107.49 o 
  12   1   9    28652.43    29257.14    462.41 o 
  13   1   9       56.59       56.67     42.15 o 
  14   1   9     6562.58     6491.29    223.09 o 
  15   1   9      231.59      262.75     45.24 o 
  16   1   9      246.48      115.07    104.74 o 
  17   1   9     1197.30      971.22    152.20 o 
  18   1   9     6165.20     5858.32    297.78 o 
   0   2   9   198313.92   191032.00   4860.61 o 
   1   2   9     4003.66     3858.60    120.64 o 
   2   2   9    90028.30    85733.50   1643.51 o 
   3   2   9      424.21      442.14     33.57 o 
   4   2   9     4035.99     3980.93     90.65 o 
   5   2   9     3619.43     3616.11     79.42 o 
   6   2   9    31728.84    31106.25    496.75 o 
   7   2   9      361.95      263.34     39.17 o 
   8   2   9    37704.95    37165.34    589.20 o 
   9   2   9     4052.51     3971.70     74.66 o 
  10   2   9     6972.95     7000.40    228.29 o 
  11   2   9    18091.36    17623.56    289.84 o 
  12   2   9       23.00       -3.11     49.50 o 
  13   2   9     8429.18     8902.45    212.84 o 
  14   2   9     2450.71     2425.16     83.92 o 
  15   2   9     5413.27     5205.44    138.00 o 
  16   2   9     7189.64     7093.11    288.63 o 
  17   2   9       84.80       19.12    108.89 o 
  18   2   9       17.00      162.44    121.06 o 
   1   3   9     6256.99     6749.71    112.93 o 
   2   3   9       14.19       41.19     36.62 o 
   3   3   9   173587.08   172769.91   3873.40 o 
   4   3   9     2005.21     1873.94     72.86 o 
   5   3   9    77831.75    74847.74   1266.33 o 
   6   3   9    10066.25    10456.22    184.84 o 
   7   3   9    31732.71    31225.63    466.97 o 
   8   3   9    30789.79    30004.09    432.88 o 
   9   3   9      485.44      628.52     38.17 o 
  10   3   9    14334.88    15051.85    195.40 o 
  11   3   9      522.23      572.48     44.08 o 
  12   3   9      769.25      695.36     45.63 o 
  13   3   9       76.18      127.09     52.71 o 
  14   3   9     1607.82     1760.37    114.13 o 
  15   3   9     5907.87     5593.00    166.88 o 
  16   3   9     5946.89     6238.56    153.11 o 
  17   3   9     8979.25     8551.99    238.08 o 
  18   3   9     2885.83     2827.82    210.20 o 
   0   4   9     1194.74     1332.89     66.30 o 
   1   4   9     3013.55     3362.71    127.75 o 
   2   4   9     3457.87     3579.38    116.08 o 
   3   4   9     3637.94     3700.11     97.07 o 
   4   4   9      428.31      248.10     35.64 o 
   5   4   9    48686.93    47773.32    860.84 o 
   6   4   9     2142.15     1939.76     51.30 o 
   7   4   9    66818.48    66208.87   1098.09 o 
   8   4   9     6340.75     6261.31    123.24 o 
   9   4   9    40235.98    40309.36    520.15 o 
  10   4   9     3327.90     3296.24     64.33 o 
  11   4   9     1414.91     1402.69     88.70 o 
  12   4   9       34.06       23.83     50.96 o 
  13   4   9    20041.93    19463.76    869.78 o 
  14   4   9     2301.41     2342.78     98.81 o 
  15   4   9    27129.98    27002.68    636.86 o 
  16   4   9    10718.45    10544.83    327.52 o 
  17   4   9     7076.83     6756.54    347.06 o 
  18   4   9     9065.33     9079.21    429.59 o 
   1   5   9     7810.89     8147.76    141.05 o 
   2   5   9     3546.66     4218.93     80.12 o 
   3   5   9    33713.39    34513.24    582.36 o 
   4   5   9      350.84      259.27     46.40 o 
   5   5   9    18035.03    18268.43    399.21 o 
   6   5   9     8184.10     7723.57    194.59 o 
   7   5   9     4930.29     5017.31    129.50 o 
   8   5   9     8138.92     7871.86    164.41 o 
   9   5   9     1857.74     1867.38    124.08 o 
  10   5   9    15518.99    15906.01    240.63 o 
  11   5   9     4451.84     4318.74    104.36 o 
  12   5   9     6249.59     6099.99    141.87 o 
  13   5   9     2247.38     2179.34    117.07 o 
  14   5   9       16.90      192.99    140.56 o 
  15   5   9      177.70      152.29     81.49 o 
  16   5   9     1072.23     1185.17    139.27 o 
  17   5   9       12.67      -24.22    117.14 o 
  18   5   9      221.98      220.78    208.67 o 
   0   6   9   101197.99   100819.84   6232.60 o 
   1   6   9     1525.96     1565.49     84.72 o 
   2   6   9    49121.34    51420.92    868.71 o 
   3   6   9     4256.49     4103.87    162.10 o 
   4   6   9     3157.75     3451.24     73.09 o 
   5   6   9    19935.07    19992.58    303.63 o 
   6   6   9      584.50      426.06     59.76 o 
   7   6   9    18404.61    18533.31    272.35 o 
   8   6   9    11893.38    11819.23    219.56 o 
   9   6   9    14485.96    14332.91    202.52 o 
  10   6   9     7406.46     7477.58    190.25 o 
  11   6   9     9979.84     9696.89    244.37 o 
  12   6   9      692.55      720.20     89.51 o 
  13   6   9      288.93      673.87    127.95 o 
  14   6   9      794.42      755.53     80.80 o 
  15   6   9      652.16      885.08    168.45 o 
  16   6   9     2057.81     2304.28    146.96 o 
  17   6   9      409.49      340.74    188.91 o 
   1   7   9      328.02      325.22     41.74 o 
   2   7   9      910.96      937.30     58.93 o 
   3   7   9    11015.19    10906.66    208.17 o 
   4   7   9      929.79      838.17     65.10 o 
   5   7   9    20299.91    20829.01    619.13 o 
   6   7   9     3884.40     4170.40     94.88 o 
   7   7   9      379.67      525.12     48.09 o 
   8   7   9      270.47      336.67     54.52 o 
   9   7   9     2139.94     2100.56     71.56 o 
  10   7   9     2228.27     2205.58    115.06 o 
  11   7   9     8455.72     7950.38    164.16 o 
  12   7   9     4244.32     4122.49    193.15 o 
  13   7   9     7660.31     7861.82    304.98 o 
  14   7   9     4232.03     4312.94    177.67 o 
  15   7   9        2.64      187.47     98.02 o 
  16   7   9      579.37      618.89    137.22 o 
  17   7   9     1436.33     1333.07    261.19 o 
   0   8   9    35987.98    35419.73   1514.97 o 
   1   8   9    34524.35    35341.14   1057.93 o 
   2   8   9    18315.45    17862.42    536.49 o 
   3   8   9    15104.89    15624.71    295.17 o 
   4   8   9       75.07      113.56     71.58 o 
   5   8   9      161.45      226.48     52.41 o 
   6   8   9     7430.81     7506.13    168.62 o 
   7   8   9       57.66      182.71     58.51 o 
   8   8   9    12451.30    12158.11    181.35 o 
   9   8   9     3096.55     3141.13     87.44 o 
  10   8   9     1017.53      819.78    113.04 o 
  11   8   9     2702.63     2950.33    182.88 o 
  12   8   9     1768.22     1460.30    121.24 o 
  13   8   9     7306.61     7754.72    256.30 o 
  14   8   9     4028.37     4300.94    249.91 o 
  15   8   9     3551.85     3623.59    234.58 o 
  16   8   9      994.89      804.95    144.49 o 
   1   9   9      914.79      838.80     46.04 o 
   2   9   9    59282.20    62094.13    931.97 o 
   3   9   9     2378.56     2428.22    106.62 o 
   4   9   9    34483.32    37798.83    538.97 o 
   5   9   9      231.50      311.60     74.69 o 
   6   9   9     4509.17     4896.39    133.31 o 
   7   9   9     1074.04     1098.16     71.70 o 
   8   9   9     2802.23     2828.41    163.78 o 
   9   9   9     3142.16     3093.64    114.61 o 
  10   9   9    34516.21    36564.80    862.67 o 
  11   9   9     3206.05     3298.80    140.88 o 
  12   9   9    33321.69    34750.07   1078.54 o 
  13   9   9       11.44     -142.01     94.68 o 
  14   9   9     2170.04     2239.64    227.58 o 
  15   9   9      593.07      716.70    146.77 o 
  16   9   9     3637.94     3056.21    203.00 o 
   0  10   9    46879.98    48470.66   1373.48 o 
   1  10   9     1083.89      961.10     52.41 o 
   2  10   9    18675.85    19440.16    433.35 o 
   3  10   9    15758.50    15716.46    424.69 o 
   4  10   9      226.45      281.96     58.87 o 
   5  10   9    19645.82    20294.84    420.07 o 
   6  10   9     8110.77     7733.03    176.95 o 
   7  10   9     8537.41     8780.30    192.67 o 
   8  10   9    19561.97    18810.01    473.61 o 
   9  10   9      433.23      476.58    132.75 o 
  10  10   9     7535.45     6997.90    199.53 o 
  11  10   9     4364.53     4219.28    316.95 o 
  12  10   9      248.14       57.06    120.00 o 
  13  10   9     7543.99     7634.62    417.81 o 
  14  10   9     1517.81     1428.11    193.60 o 
  15  10   9     2157.11     1584.95    162.79 o 
   1  11   9     6439.24     6499.71    197.74 o 
   2  11   9     1953.92     1926.30     73.60 o 
   3  11   9    29505.65    30227.47    830.30 o 
   4  11   9     9145.48     9219.24    227.76 o 
   5  11   9    35012.73    35505.23    621.16 o 
   6  11   9    12246.37    11089.73    385.71 o 
   7  11   9    11758.54    12252.12    364.93 o 
   8  11   9     5656.91     5836.88    287.54 o 
   9  11   9     4319.35     4047.30    213.80 o 
  10  11   9      587.14      611.83     85.81 o 
  11  11   9       69.18       74.11    111.03 o 
  12  11   9      149.51       -5.41    124.16 o 
  13  11   9       37.67      133.64    157.50 o 
  14  11   9     1343.78     1586.83    176.58 o 
   0  12   9     1749.99     1758.56    105.67 o 
   1  12   9      708.99      791.87     66.78 o 
   2  12   9      623.70      620.69     70.70 o 
   3  12   9     1111.33     1097.62     69.75 o 
   4  12   9     6353.57     5759.92    181.57 o 
   5  12   9      682.57      697.95     83.08 o 
   6  12   9     2625.40     2581.49    139.23 o 
   7  12   9     2422.15     2379.25    149.67 o 
   8  12   9     3710.90     3849.15    166.23 o 
   9  12   9      263.29       84.81     78.60 o 
  10  12   9     1483.42     1341.16    118.17 o 
  11  12   9      223.08      356.05    152.85 o 
  12  12   9      676.62      672.99    150.28 o 
  13  12   9     3238.66     3238.00    387.22 o 
   1  13   9      750.40      762.12     74.83 o 
   2  13   9     5388.89     5349.06    131.72 o 
   3  13   9     2336.70     1980.08    111.01 o 
   4  13   9     3326.74     2920.23    128.32 o 
   5  13   9     2490.72     2306.62    120.91 o 
   6  13   9     3106.55     3292.61    210.80 o 
   7  13   9       22.70        1.78     73.15 o 
   8  13   9     1331.13     1503.54    176.27 o 
   9  13   9      534.46      467.05    109.75 o 
  10  13   9       19.98      127.16    126.76 o 
  11  13   9        7.90      143.90    162.18 o 
  12  13   9       18.06      212.76    162.06 o 
   0  14   9     1458.32     1602.99    272.38 o 
   1  14   9    11535.95    12057.44    401.71 o 
   2  14   9     2381.30     2276.56    252.85 o 
   3  14   9     1669.08     1510.87     90.55 o 
   4  14   9      558.86      576.78     87.95 o 
   5  14   9     3849.95     3632.06    139.48 o 
   6  14   9        3.22       50.07     89.70 o 
   7  14   9    19192.75    18704.48    783.84 o 
   8  14   9      751.25      743.05    121.40 o 
   9  14   9     7949.93     8689.33    615.02 o 
  10  14   9     2218.79     1644.34    397.56 o 
  11  14   9        3.01       37.54    158.44 o 
   1  15   9     3491.25     3355.85    150.07 o 
   2  15   9      526.49      591.38    115.38 o 
   3  15   9     8727.34     9475.38    446.47 o 
   4  15   9      172.73      309.89    119.70 o 
   5  15   9     3413.00     3213.21    161.72 o 
   6  15   9      921.04      908.18    117.19 o 
   7  15   9       20.04      147.04    169.44 o 
   8  15   9     2143.89     1472.75    178.79 o 
   9  15   9     6044.33     6003.77    441.37 o 
  10  15   9      442.11      157.05    217.89 o 
   0  16   9    12495.33    11589.30    610.56 o 
   1  16   9     4127.08     4016.89    290.65 o 
   2  16   9    10985.09    11385.52    744.04 o 
   3  16   9      316.67      285.36    185.70 o 
   4  16   9      834.50      673.55    137.01 o 
   5  16   9        7.07      268.28    183.69 o 
   6  16   9     7677.84     7079.07    368.82 o 
   7  16   9       46.37      416.20    190.38 o 
   8  16   9     7650.26     6171.52    783.33 o 
   1  17   9        1.52      -58.90    147.37 o 
   2  17   9     1743.83     1524.18    290.36 o 
   3  17   9      197.33       98.67    196.25 o 
   4  17   9     6159.15     5334.57    353.36 o 
   5  17   9      245.27      -80.60    169.00 o 
   6  17   9      925.06      871.16    237.62 o 
   0  18   9      691.40      709.42    597.24 o 
   1  18   9     5859.15     6010.52    460.97 o 
   0   0  10    35987.99    35795.72   1648.56 o 
   1   0  10      285.39       77.09     89.80 o 
   2   0  10    18877.36    18526.68    381.32 o 
   3   0  10     3069.85     3073.37     80.45 o 
   4   0  10      103.40      229.17     41.17 o 
   5   0  10     3446.58     3389.76     84.17 o 
   6   0  10      802.65      673.40     45.20 o 
   7   0  10     3401.56     3496.06    103.90 o 
   8   0  10     9630.19     9800.76    240.59 o 
   9   0  10    24533.28    23611.37    386.87 o 
  10   0  10    10102.18    10281.97    173.88 o 
  11   0  10    42189.51    42653.04    687.17 o 
  12   0  10      791.47      651.96     73.07 o 
  13   0  10    28402.99    28483.26    493.44 o 
  14   0  10      627.90      530.92    114.25 o 
  15   0  10     8425.46     8297.52    447.43 o 
  16   0  10       46.96      113.94    205.48 o 
  17   0  10     3516.90     3708.15    334.75 o 
  18   0  10       37.46      364.85    292.26 o 
   1   1  10     1737.61     1982.78     60.55 o 
   2   1  10      851.38      864.32     48.99 o 
   3   1  10    49271.46    47131.68    600.50 o 
   4   1  10      390.98      365.16     39.18 o 
   5   1  10    30594.88    28835.12    446.87 o 
   6   1  10     1510.75     1232.09     38.75 o 
   7   1  10     6164.10     6160.11    136.48 o 
   8   1  10      265.55      305.46     45.04 o 
   9   1  10      274.72      360.39     51.27 o 
  10   1  10      102.82      365.01     39.04 o 
  11   1  10      126.54      239.60     56.31 o 
  12   1  10       67.66      147.26     41.41 o 
  13   1  10       43.26      123.23     54.44 o 
  14   1  10      243.12      282.02    166.68 o 
  15   1  10     2538.27     2539.62    138.88 o 
  16   1  10      193.38      271.96     75.54 o 
  17   1  10     1790.75     1358.45    128.25 o 
  18   1  10        6.57      239.99    139.07 o 
   0   2  10      319.22      206.34     74.71 o 
   1   2  10    14147.31    15501.32    219.18 o 
   2   2  10     5126.48     4767.08    130.27 o 
   3   2  10     6044.18     5892.22    135.28 o 
   4   2  10    17681.76    18224.16    329.33 o 
   5   2  10   118829.84   119237.85   2259.54 o 
   6   2  10     9916.50     9171.51    172.76 o 
   7   2  10    61721.68    59795.41    886.29 o 
   8   2  10     7869.11     7567.29    146.99 o 
   9   2  10    26461.17    26155.30    573.41 o 
  10   2  10     2684.28     2650.38     63.81 o 
  11   2  10      535.52      601.11     58.39 o 
  12   2  10        6.48       37.58     43.25 o 
  13   2  10    18346.31    18727.15    299.18 o 
  14   2  10      360.30      360.35     71.79 o 
  15   2  10    32648.09    33249.84    922.65 o 
  16   2  10      678.14      671.51     91.07 o 
  17   2  10     9174.57     9807.75    459.00 o 
  18   2  10      129.06      114.26    132.42 o 
   1   3  10     7716.24     6915.89    108.05 o 
   2   3  10     4809.17     4515.68     94.60 o 
   3   3  10    71043.73    69239.45   1315.57 o 
   4   3  10     4241.15     4430.38     96.14 o 
   5   3  10    82024.79    79790.31   1623.03 o 
   6   3  10     1392.52     1078.68     51.27 o 
   7   3  10    30086.75    30069.16    426.05 o 
   8   3  10     1026.63     1172.11     52.87 o 
   9   3  10      246.64      218.10     48.64 o 
  10   3  10     2241.52     2046.01     62.21 o 
  11   3  10     4680.96     4571.33    124.02 o 
  12   3  10      263.08      301.82     77.52 o 
  13   3  10     2451.29     2369.52    122.58 o 
  14   3  10      301.98      346.43     76.25 o 
  15   3  10      484.24      633.77     90.23 o 
  16   3  10     2136.05     1943.61     97.58 o 
  17   3  10      550.19      658.48    108.49 o 
  18   3  10     2198.95     2396.90    198.22 o 
   0   4  10      314.84      329.58     44.89 o 
   1   4  10      556.88      605.63     49.92 o 
   2   4  10     8298.84     8931.96    131.34 o 
   3   4  10      201.29      316.81     32.29 o 
   4   4  10     7530.32     7782.39    169.33 o 
   5   4  10    16260.66    15878.78    323.08 o 
   6   4  10     2275.01     2546.41     58.16 o 
   7   4  10    22160.66    20525.13    329.30 o 
   8   4  10      495.00      567.35     53.80 o 
   9   4  10     8612.06     8066.33    157.56 o 
  10   4  10       38.60       10.16     53.65 o 
  11   4  10        0.69      -11.47     54.85 o 
  12   4  10      343.32      316.68     71.07 o 
  13   4  10     3911.07     3837.11     98.12 o 
  14   4  10       11.37       39.99     62.93 o 
  15   4  10     6044.67     5928.37    145.94 o 
  16   4  10      177.56      208.09     97.09 o 
  17   4  10      318.86      563.13    112.36 o 
  18   4  10       31.43       88.38    121.29 o 
   1   5  10    47719.47    47285.93    852.87 o 
   2   5  10    13946.33    14136.68    292.51 o 
   3   5  10   230991.69   236793.22   3441.33 o 
   4   5  10     7157.13     6676.31    163.24 o 
   5   5  10   154110.13   153195.95   3461.60 o 
   6   5  10     5866.26     5568.26    155.30 o 
   7   5  10    21796.40    22073.92    389.74 o 
   8   5  10     2737.99     2835.49     99.01 o 
   9   5  10     4009.19     4089.38    109.55 o 
  10   5  10       28.86      -33.29     52.31 o 
  11   5  10    15970.29    16427.77    411.11 o 
  12   5  10      600.95      526.76     81.31 o 
  13   5  10     7135.72     7078.06    150.84 o 
  14   5  10      497.66      375.87     83.27 o 
  15   5  10     1694.16     1935.79    123.80 o 
  16   5  10     1137.20     1165.98    141.73 o 
  17   5  10    12662.00    13334.76    443.02 o 
   0   6  10     2949.42     2796.58    123.76 o 
   1   6  10    65827.17    69250.05    847.50 o 
   2   6  10       36.45        0.62     53.65 o 
   3   6  10      174.64      226.52     35.23 o 
   4   6  10        6.97       23.61     48.92 o 
   5   6  10    41763.73    40781.27    842.77 o 
   6   6  10      648.92      618.22     49.95 o 
   7   6  10    63303.70    66374.85   1311.34 o 
   8   6  10     1559.64     1726.36     91.30 o 
   9   6  10    12344.89    12386.57    207.22 o 
  10   6  10       36.67       50.37     46.03 o 
  11   6  10     4267.34     4258.85    148.33 o 
  12   6  10      502.64      658.81     61.74 o 
  13   6  10    40961.88    41736.90    733.83 o 
  14   6  10      244.26      191.63     79.74 o 
  15   6  10    34358.71    34112.54    983.31 o 
  16   6  10     1013.74      866.30    126.02 o 
  17   6  10     6401.73     6301.83    245.91 o 
   1   7  10     2103.31     2330.60    140.77 o 
   2   7  10        9.40       94.01     47.35 o 
   3   7  10    11811.52    11557.40    289.47 o 
   4   7  10     4194.06     4322.76    117.27 o 
   5   7  10    12854.04    13057.75    203.75 o 
   6   7  10     4154.44     4320.64    121.79 o 
   7   7  10      120.29       14.04     46.19 o 
   8   7  10      361.91      406.02     67.14 o 
   9   7  10     2675.37     2361.49     77.64 o 
  10   7  10     1704.17     1972.96    108.62 o 
  11   7  10     1540.37     1569.71    108.16 o 
  12   7  10     1199.15      998.29    145.96 o 
  13   7  10      139.36      118.50     76.08 o 
  14   7  10      301.88      272.12    123.88 o 
  15   7  10      577.97      610.01    155.89 o 
  16   7  10      901.22     1003.69    215.82 o 
  17   7  10       90.77      295.72    121.32 o 
   0   8  10      543.88      891.81    114.67 o 
   1   8  10    24600.75    24825.61    549.45 o 
   2   8  10      235.84      325.14     43.48 o 
   3   8  10    17799.00    18149.55    304.20 o 
   4   8  10       85.64      197.32     83.22 o 
   5   8  10      228.48      202.79     66.09 o 
   6   8  10     2045.62     2217.95    106.62 o 
   7   8  10     4502.43     4119.32    155.88 o 
   8   8  10     2352.02     2417.15    115.73 o 
   9   8  10    11617.15    11327.50    232.72 o 
  10   8  10       33.76       66.95     66.90 o 
  11   8  10    18037.50    18704.61    346.06 o 
  12   8  10       12.14        4.01     83.08 o 
  13   8  10     5220.59     5633.06    184.92 o 
  14   8  10      115.82       80.63    171.47 o 
  15   8  10      175.07      108.35    201.49 o 
  16   8  10      443.77      376.45    133.52 o 
   1   9  10      156.56      118.24     47.87 o 
   2   9  10       64.83       39.00     46.10 o 
   3   9  10      462.58      526.15     57.79 o 
   4   9  10      738.47      815.96     67.05 o 
   5   9  10     7089.54     6807.40    130.22 o 
   6   9  10     1015.09     1078.95     73.04 o 
   7   9  10    22816.01    24315.17    404.65 o 
   8   9  10     2670.67     2685.68    116.15 o 
   9   9  10     8266.41     7820.91    222.49 o 
  10   9  10     1666.33     1511.52    133.31 o 
  11   9  10     6749.56     6542.21    384.89 o 
  12   9  10     1089.68     1182.35    159.73 o 
  13   9  10     6683.08     7530.87    206.53 o 
  14   9  10      614.47      873.98    176.36 o 
  15   9  10      465.15      681.46    135.58 o 
  16   9  10      518.92      397.44    242.70 o 
   0  10  10     1983.49     2172.16    147.88 o 
   1  10  10      406.74      380.36     68.26 o 
   2  10  10     1274.67     1287.86     75.09 o 
   3  10  10     4601.81     4583.11    162.22 o 
   4  10  10     2373.96     2407.21    102.87 o 
   5  10  10     4113.32     4179.39    120.80 o 
   6  10  10     3098.35     3083.80    150.29 o 
   7  10  10     4718.65     4644.31    127.91 o 
   8  10  10     7002.15     6873.77    263.14 o 
   9  10  10     4823.39     5604.61    219.16 o 
  10  10  10      170.30      452.35     84.97 o 
  11  10  10     1641.42     1847.03    133.56 o 
  12  10  10      132.13      -31.31    127.56 o 
  13  10  10       56.64      101.51    119.74 o 
  14  10  10      200.91      415.16    151.87 o 
  15  10  10     3365.37     3460.81    263.36 o 
   1  11  10      762.04      591.45     53.23 o 
   2  11  10      472.98      672.11     74.28 o 
   3  11  10      598.11      531.78     66.49 o 
   4  11  10       37.83       40.05     62.60 o 
   5  11  10      118.09       72.76     77.27 o 
   6  11  10      128.19      156.15     76.16 o 
   7  11  10      524.14      603.26     81.44 o 
   8  11  10        7.11      127.48     75.80 o 
   9  11  10     1689.69     1788.14    153.56 o 
  10  11  10     1206.56     1260.04    183.94 o 
  11  11  10       54.69      239.41    103.07 o 
  12  11  10      730.36     1091.94    167.18 o 
  13  11  10     1912.29     2029.67    151.60 o 
  14  11  10      910.25      619.38    156.71 o 
   0  12  10     3438.67     3421.98    131.58 o 
   1  12  10     4934.91     4888.36    175.26 o 
   2  12  10     1034.05     1137.35     70.07 o 
   3  12  10     1662.07     1660.26     84.87 o 
   4  12  10     1680.20     1889.55    123.15 o 
   5  12  10    15402.12    14856.98    546.47 o 
   6  12  10     4355.63     4056.55    248.82 o 
   7  12  10    29081.49    29041.64    801.98 o 
   8  12  10     3551.99     3383.73    162.07 o 
   9  12  10    10041.14     9949.03    354.30 o 
  10  12  10      797.27      756.38    129.45 o 
  11  12  10      625.52      539.62    110.19 o 
  12  12  10       12.52        1.69    140.27 o 
  13  12  10    10771.06    10598.20    556.76 o 
   1  13  10    12786.92    12518.39    296.66 o 
   2  13  10     1384.61     1391.80    140.57 o 
   3  13  10    62165.20    65572.39   1586.86 o 
   4  13  10     3465.94     3613.59    130.22 o 
   5  13  10    65443.27    64867.18   1957.94 o 
   6  13  10     1128.63     1199.76    137.97 o 
   7  13  10     8226.56     8111.02    414.34 o 
   8  13  10       18.45      187.89    121.27 o 
   9  13  10     6600.05     6907.00    757.85 o 
  10  13  10      796.96      592.63    261.14 o 
  11  13  10    15564.65    14477.12   1112.82 o 
  12  13  10      300.45      178.57    179.04 o 
   0  14  10      410.12      533.27    134.56 o 
   1  14  10     5676.18     6229.27    394.81 o 
   2  14  10     2806.18     2918.19    129.61 o 
   3  14  10      203.52      139.09     95.82 o 
   4  14  10     2715.84     2593.19    152.07 o 
   5  14  10     1635.92     1304.35     95.60 o 
   6  14  10      630.04      387.00     84.17 o 
   7  14  10     2571.23     2407.70    287.36 o 
   8  14  10       48.46      -39.57    130.76 o 
   9  14  10      155.40      -44.25    135.33 o 
  10  14  10      320.99      227.29    125.57 o 
  11  14  10     2726.25     1892.36    344.49 o 
   1  15  10      321.61      415.82     92.07 o 
   2  15  10     1687.32     1568.50    127.28 o 
   3  15  10      155.30       61.42     90.47 o 
   4  15  10      311.32      310.60     92.47 o 
   5  15  10      110.35      172.40     97.05 o 
   6  15  10       89.39       97.26    130.27 o 
   7  15  10       35.38      226.15    153.97 o 
   8  15  10      208.81      420.40    179.81 o 
   9  15  10     2124.25     2053.69    386.71 o 
  10  15  10      159.73     -141.38    469.86 o 
   0  16  10     4587.97     4496.70    560.82 o 
   1  16  10    47968.50    51686.79   1902.37 o 
   2  16  10     2261.57     2011.56    336.02 o 
   3  16  10     9335.66     9896.90    556.19 o 
   4  16  10      299.37      382.97    112.57 o 
   5  16  10      293.86      224.77    182.62 o 
   6  16  10       12.51      224.09    129.63 o 
   7  16  10     7919.46     7451.99    416.37 o 
   8  16  10        3.90      121.21    158.19 o 
   1  17  10      264.81       20.73    194.17 o 
   2  17  10        2.65      -70.69    184.29 o 
   3  17  10     1070.50     1269.48    199.28 o 
   4  17  10      147.96      183.76    226.46 o 
   5  17  10       55.29      137.40    143.30 o 
   1   1  11       74.51      128.49     15.42 o 
   2   1  11    10475.00    10359.71    134.82 o 
   3   1  11        9.56       47.92     24.88 o 
   4   1  11    16775.63    16670.45    191.93 o 
   5   1  11     4484.99     4019.37     66.47 o 
   6   1  11      208.15      183.89     36.91 o 
   7   1  11     1090.81     1065.47     57.55 o 
   8   1  11    15885.39    15553.57    320.37 o 
   9   1  11     2278.69     2173.13     54.39 o 
  10   1  11    52524.57    51270.93    649.54 o 
  11   1  11     8811.71     8714.56    138.71 o 
  12   1  11    29275.25    29410.02    488.85 o 
  13   1  11     6033.05     6300.04    124.27 o 
  14   1  11    11685.75    11927.08    385.41 o 
  15   1  11     5752.10     5497.99    167.50 o 
  16   1  11       55.79        6.76     78.76 o 
  17   1  11       89.56      238.22    184.06 o 
  18   1  11      799.33      518.23    176.71 o 
   0   2  11    73678.13    65749.34   1905.94 o 
   1   2  11     2783.96     2624.96     56.39 o 
   2   2  11    90907.11    91675.28   1603.26 o 
   3   2  11    11939.38    11820.39    250.45 o 
   4   2  11     5962.42     6304.88     97.72 o 
   5   2  11    10359.52     9887.60    179.73 o 
   6   2  11     2760.32     2668.55     66.86 o 
   7   2  11       73.08       67.66     37.90 o 
   8   2  11    31319.81    33769.58    537.85 o 
   9   2  11     3192.23     3367.39     72.37 o 
  10   2  11     1677.70     1752.09     85.34 o 
  11   2  11     7366.03     7058.61    122.60 o 
  12   2  11     1242.63     1522.29     95.10 o 
  13   2  11     7974.28     7791.31    167.29 o 
  14   2  11     3322.59     3318.07     88.82 o 
  15   2  11     2300.91     2285.21    112.09 o 
  16   2  11      530.91      555.01     91.27 o 
  17   2  11      734.34      727.05    108.78 o 
  18   2  11      333.05      391.49    131.86 o 
   1   3  11     9583.14     9055.39    191.90 o 
   2   3  11     9826.55     9515.67    161.44 o 
   3   3  11   108057.11   105348.63   1935.74 o 
   4   3  11     9233.74     8871.71    152.97 o 
   5   3  11    87866.49    85641.27   1445.21 o 
   6   3  11      977.84     1182.37     85.83 o 
   7   3  11    17735.43    17348.79    337.47 o 
   8   3  11     5072.91     5138.34    122.09 o 
   9   3  11     3833.32     3891.11     69.15 o 
  10   3  11    15180.05    14688.23    215.84 o 
  11   3  11    11366.22    11887.53    180.71 o 
  12   3  11      117.31      111.03     38.98 o 
  13   3  11     4470.67     4394.65    134.11 o 
  14   3  11     4299.59     4419.63    110.30 o 
  15   3  11      277.61      211.13    102.19 o 
  16   3  11    12108.51    12475.56    523.75 o 
  17   3  11     1909.85     2087.79    181.12 o 
  18   3  11     5960.01     5969.82    210.70 o 
   0   4  11     2280.28     2145.51     78.15 o 
   1   4  11    28002.20    29152.57    423.65 o 
   2   4  11       24.33        9.79     34.69 o 
   3   4  11     5059.68     5489.96     96.45 o 
   4   4  11     4561.97     4106.91     85.48 o 
   5   4  11    20703.74    19898.32    337.93 o 
   6   4  11    12045.63    11817.29    203.42 o 
   7   4  11    49377.75    47678.17    886.93 o 
   8   4  11     7861.60     7700.73    142.45 o 
   9   4  11    13045.32    13468.96    194.05 o 
  10   4  11      959.05      948.03     68.30 o 
  11   4  11     1161.36     1339.47     51.98 o 
  12   4  11       33.12      105.86    388.96 o 
  13   4  11    25501.31    26815.11    511.43 o 
  14   4  11      135.48      146.70     58.66 o 
  15   4  11    39452.38    40571.73    885.73 o 
  16   4  11     1047.52      920.88    159.03 o 
  17   4  11    12869.98    13147.03    556.86 o 
   1   5  11     9279.73     8916.76    246.75 o 
   2   5  11      109.63      106.14     75.29 o 
   3   5  11    22343.06    21854.12    469.64 o 
   4   5  11      612.55      512.33     37.55 o 
   5   5  11    31821.91    30157.30    630.47 o 
   6   5  11     9702.04    10888.49    201.47 o 
   7   5  11     6426.44     6155.36    110.29 o 
   8   5  11    15708.57    15309.03    342.57 o 
   9   5  11      306.08      371.66     46.10 o 
  10   5  11    13211.62    13580.54    209.56 o 
  11   5  11      647.23      589.62     79.91 o 
  12   5  11     2048.25     1986.19    112.90 o 
  13   5  11      510.56      491.10     70.35 o 
  14   5  11      186.43      175.35     63.32 o 
  15   5  11       12.93       56.76     81.59 o 
  16   5  11     1469.14     1720.49    166.73 o 
  17   5  11      250.94      248.18    176.53 o 
   0   6  11    88338.55    88615.15   1999.96 o 
   1   6  11    46968.79    49521.87    939.79 o 
   2   6  11    46386.11    49232.58    893.72 o 
   3   6  11    12720.23    12920.13    307.26 o 
   4   6  11    22700.76    22529.13    482.12 o 
   5   6  11      638.55      608.52     69.45 o 
   6   6  11     5149.20     5606.90    169.45 o 
   7   6  11     9187.72     8904.72    211.18 o 
   8   6  11     1074.21     1286.20     94.58 o 
   9   6  11    13148.15    13292.88    234.23 o 
  10   6  11     2034.39     1856.74     63.47 o 
  11   6  11     4370.07     4458.17    197.60 o 
  12   6  11       79.34       13.42     69.65 o 
  13   6  11       13.79      160.49     63.34 o 
  14   6  11        3.28       36.42     76.67 o 
  15   6  11     2909.69     2783.55    134.36 o 
  16   6  11      171.21      495.88    144.18 o 
  17   6  11     1599.75     1269.59    149.23 o 
   1   7  11     4709.12     4713.22    131.98 o 
   2   7  11      154.39      125.76     54.57 o 
   3   7  11    19598.55    19532.20    311.32 o 
   4   7  11      346.64      336.75     57.83 o 
   5   7  11    28138.54    27996.09    457.86 o 
   6   7  11       11.36      -19.94     52.70 o 
   7   7  11     3425.62     3453.94     94.03 o 
   8   7  11        7.20       41.98     50.22 o 
   9   7  11     3817.65     4258.31    122.81 o 
  10   7  11      221.74      224.87     58.68 o 
  11   7  11    21415.51    22584.52    445.36 o 
  12   7  11      773.50      637.99     83.29 o 
  13   7  11    10148.21    10537.04    503.60 o 
  14   7  11     2589.41     2475.24    218.21 o 
  15   7  11       45.78      -46.63    133.96 o 
  16   7  11     1440.22     1259.98    174.77 o 
   0   8  11    93027.59    99491.54   2008.54 o 
   1   8  11       29.25       54.96     69.53 o 
   2   8  11    40144.32    41507.82    889.60 o 
   3   8  11       61.34       57.64     49.69 o 
   4   8  11     6223.63     5979.77    205.83 o 
   5   8  11     2522.91     2726.62    115.16 o 
   6   8  11     1260.27     1117.62     71.98 o 
   7   8  11     6706.18     6614.48    197.28 o 
   8   8  11     2216.71     2202.13    121.36 o 
   9   8  11      151.86      118.05     55.41 o 
  10   8  11       10.47      -70.34     62.23 o 
  11   8  11     1406.84     1625.64    129.11 o 
  12   8  11     5836.52     5664.22    231.11 o 
  13   8  11     4122.49     4144.96    200.32 o 
  14   8  11     4406.58     4341.89    366.29 o 
  15   8  11      241.55      209.70    153.83 o 
  16   8  11      461.86      210.52    181.54 o 
   1   9  11      274.99      369.30     67.12 o 
   2   9  11    15678.66    16569.62    411.64 o 
   3   9  11       39.96      110.90     52.55 o 
   4   9  11    13941.80    14379.58    342.34 o 
   5   9  11      422.60      591.10    110.04 o 
   6   9  11      150.83      167.04     71.90 o 
   7   9  11      154.29      163.13     48.37 o 
   8   9  11    11706.67    11098.73    251.36 o 
   9   9  11       76.19       24.29     72.99 o 
  10   9  11    29526.79    30334.88    960.80 o 
  11   9  11     1842.56     1623.66    140.23 o 
  12   9  11    31173.34    31905.16    705.78 o 
  13   9  11     5969.12     6478.73    361.15 o 
  14   9  11     3959.79     3907.90    339.71 o 
  15   9  11     2893.74     3156.83    198.75 o 
   0  10  11    19955.40    20302.66    936.01 o 
   1  10  11     1953.53     1959.58     60.53 o 
   2  10  11     9217.79     9080.84    236.60 o 
   3  10  11     2037.35     1880.27     95.54 o 
   4  10  11     1024.34      964.04    117.09 o 
   5  10  11     2312.40     2416.43     91.16 o 
   6  10  11    26185.04    26502.94    602.70 o 
   7  10  11     4560.54     3878.99    211.16 o 
   8  10  11    19733.26    19303.89    447.67 o 
   9  10  11     1450.81     1515.09    133.68 o 
  10  10  11     7118.13     7190.38    224.36 o 
  11  10  11    11593.82    12288.76    376.79 o 
  12  10  11       38.78     -201.17    134.11 o 
  13  10  11     6343.23     6002.52    261.16 o 
  14  10  11      923.89      983.28    259.72 o 
  15  10  11     1212.82     1175.74    191.56 o 
   1  11  11    11079.46    11332.40    211.83 o 
   2  11  11        4.64        0.69     59.12 o 
   3  11  11    21859.86    22890.01    451.32 o 
   4  11  11       45.91      146.37     67.11 o 
   5  11  11    16510.64    16616.75    552.71 o 
   6  11  11      821.94      686.65     83.57 o 
   7  11  11     8909.13     8858.93    235.12 o 
   8  11  11      106.55       86.08     69.12 o 
   9  11  11       27.56      140.39     94.32 o 
  10  11  11       65.10       24.26    362.63 o 
  11  11  11     2442.31     2328.85    147.36 o 
  12  11  11      634.86      583.66    151.29 o 
  13  11  11      869.48     1339.26    239.03 o 
  14  11  11     2367.47     2365.96    207.24 o 
   0  12  11      222.44      150.34     81.27 o 
   1  12  11     2647.32     2543.97     85.24 o 
   2  12  11      974.98      994.36     87.01 o 
   3  12  11      289.80      192.97     76.33 o 
   4  12  11      870.66      980.05     95.55 o 
   5  12  11     1949.43     1693.99     98.13 o 
   6  12  11     4577.42     4513.26    193.90 o 
   7  12  11     8499.40     8576.58    453.86 o 
   8  12  11     7357.05     7130.96    318.35 o 
   9  12  11     5072.23     4813.24    205.07 o 
  10  12  11     1679.08     1639.98    196.56 o 
  11  12  11       24.10      -56.95    112.31 o 
  12  12  11      226.78       97.26    157.83 o 
  13  12  11     3644.39     3986.93    378.72 o 
   1  13  11      214.88       82.18     90.11 o 
   2  13  11     5580.02     5475.35    283.90 o 
   3  13  11      580.48      527.25     84.17 o 
   4  13  11     6104.43     5716.88    209.34 o 
   5  13  11       72.95     -110.43     73.62 o 
   6  13  11    10265.79    10209.56    472.02 o 
   7  13  11     1042.33     1251.62    127.58 o 
   8  13  11     4684.09     4960.42    181.36 o 
   9  13  11     5485.00     4724.55    312.55 o 
  10  13  11      706.69      858.82    170.65 o 
  11  13  11     3272.05     2961.34    347.28 o 
  12  13  11     1619.76     1459.39    285.11 o 
   0  14  11       72.05       20.20    131.94 o 
   1  14  11    25373.18    26002.45    842.83 o 
   2  14  11     1009.00      817.29     90.51 o 
   3  14  11     3942.15     3939.00    321.61 o 
   4  14  11     2575.67     2330.38    156.84 o 
   5  14  11     1028.98      547.96    190.97 o 
   6  14  11      831.90      864.93    164.42 o 
   7  14  11    13598.68    13463.16    791.84 o 
   8  14  11      343.76      506.83    150.13 o 
   9  14  11     7475.28     7248.06    345.93 o 
  10  14  11      490.93      472.29    323.10 o 
  11  14  11        1.43     -216.44    202.64 o 
   1  15  11     2586.04     2455.20    163.33 o 
   2  15  11      444.25      402.16    171.27 o 
   3  15  11    11070.85    11584.03    366.28 o 
   4  15  11      318.06      192.60    121.39 o 
   5  15  11     7698.64     8266.13    352.54 o 
   6  15  11      852.54      440.96    182.93 o 
   7  15  11      251.88       71.09    160.43 o 
   8  15  11     4976.92     4700.41    384.43 o 
   9  15  11     3211.34     2851.88    380.76 o 
   0  16  11    15699.39    16370.15   1069.39 o 
   1  16  11      723.09      902.51    190.91 o 
   2  16  11    11218.36    11092.56    627.23 o 
   3  16  11      101.85      -96.59    126.46 o 
   4  16  11      547.28      490.45    138.32 o 
   5  16  11      689.99      515.63    175.05 o 
   6  16  11     2789.13     2496.80    327.20 o 
   7  16  11      228.93       44.31    143.31 o 
   1  17  11        0.63      107.75    145.89 o 
   2  17  11     2705.25     2822.98    351.69 o 
   3  17  11       40.25       16.65    179.01 o 
   4  17  11     2613.06     2488.59    334.18 o 
   0   0  12   749361.50   683082.19  22457.08 o 
   1   0  12    79613.43    73635.77   1623.09 o 
   2   0  12   393057.50   380707.19  10315.77 o 
   3   0  12    17816.10    17735.18    519.48 o 
   4   0  12     1199.51      866.46     59.75 o 
   5   0  12      930.39      832.37     82.45 o 
   6   0  12    37584.03    37748.25    552.45 o 
   7   0  12      248.63      243.00     43.12 o 
   8   0  12   133634.30   134834.42   2949.65 o 
   9   0  12      113.23      286.30     62.23 o 
  10   0  12    27344.31    28246.77    820.70 o 
  11   0  12       50.53       88.55     60.15 o 
  12   0  12       39.62      101.02    121.18 o 
  13   0  12     1615.04     1609.97    137.18 o 
  14   0  12    11750.35    12336.37    290.13 o 
  15   0  12     1427.96     1508.03    139.91 o 
  16   0  12     8020.74     8139.17    568.83 o 
  17   0  12        8.15       27.56    174.38 o 
  18   0  12      177.02      235.88    348.95 o 
   1   1  12       39.56      117.67     38.54 o 
   2   1  12    10957.62     9918.14    161.94 o 
   3   1  12     2472.28     2439.03     68.11 o 
   4   1  12    19314.80    18160.88    220.13 o 
   5   1  12       19.08       30.37     30.14 o 
   6   1  12      106.58      192.64     41.35 o 
   7   1  12     2172.29     2212.60     82.12 o 
   8   1  12    39777.63    39772.73    796.67 o 
   9   1  12      318.25      298.41     40.38 o 
  10   1  12    82938.44    84706.71   1071.65 o 
  11   1  12     1267.75     1438.87     69.73 o 
  12   1  12    24783.90    24855.01    460.56 o 
  13   1  12      785.92      766.67     60.60 o 
  14   1  12     2554.28     2381.50    123.53 o 
  15   1  12        6.47      133.37     72.21 o 
  16   1  12     5574.14     5501.45    240.10 o 
  17   1  12      174.78       52.94    139.36 o 
  18   1  12    10313.71    10410.22    517.51 o 
   0   2  12     1631.19     1943.24    160.71 o 
   1   2  12    44492.07    45745.33   1232.28 o 
   2   2  12        0.81       84.74     34.07 o 
   3   2  12     9198.09     9589.73    126.48 o 
   4   2  12     2007.18     1781.73     76.30 o 
   5   2  12    17381.91    19317.34    264.98 o 
   6   2  12      741.10      701.25     35.48 o 
   7   2  12     3122.75     3182.70     96.76 o 
   8   2  12      186.99      182.67     38.36 o 
   9   2  12      249.78      401.19     69.79 o 
  10   2  12      206.27      356.87     51.55 o 
  11   2  12     3148.58     3461.72    126.51 o 
  12   2  12      247.33      245.80     49.61 o 
  13   2  12     2048.79     2301.50     96.28 o 
  14   2  12      936.61      949.23     76.97 o 
  15   2  12      279.02      389.66     71.81 o 
  16   2  12     4987.79     4185.83    203.55 o 
  17   2  12       68.72      154.94    209.89 o 
   1   3  12     3294.62     3625.82    113.27 o 
   2   3  12    59393.96    61048.23   1127.59 o 
   3   3  12     1938.25     2050.85     86.90 o 
   4   3  12    50092.40    50601.29   1024.32 o 
   5   3  12     1339.88     1424.99     48.94 o 
   6   3  12    21359.12    22116.88    419.73 o 
   7   3  12     1324.07     1573.99     69.89 o 
   8   3  12      271.37      337.32     41.41 o 
   9   3  12     4939.32     4852.32     84.45 o 
  10   3  12    11082.86    11228.42    282.40 o 
  11   3  12     8304.27     8674.11    194.38 o 
  12   3  12    16673.23    16268.25    254.99 o 
  13   3  12     4060.04     4024.64     93.69 o 
  14   3  12    11323.34    11642.32    281.14 o 
  15   3  12     1154.22     1170.18     97.00 o 
  16   3  12      784.31     1001.53    106.83 o 
  17   3  12       94.61      207.66    145.99 o 
   0   4  12      553.22      662.43     62.36 o 
   1   4  12     4573.71     4621.76    174.77 o 
   2   4  12       32.88       18.95     46.10 o 
   3   4  12     7183.28     7422.69    114.16 o 
   4   4  12     1138.68     1057.10     43.14 o 
   5   4  12     3403.40     3693.94    119.90 o 
   6   4  12     7768.52     7814.03    144.30 o 
   7   4  12     1632.26     1447.48     58.95 o 
   8   4  12     5586.86     5724.89    171.75 o 
   9   4  12      372.54      542.86     40.82 o 
  10   4  12       14.71      152.23     37.45 o 
  11   4  12      361.77      327.31     49.22 o 
  12   4  12     1037.02     1044.57     75.32 o 
  13   4  12       65.11      191.79     82.16 o 
  14   4  12     1407.89     1276.86     90.54 o 
  15   4  12       81.46       63.52    120.99 o 
  16   4  12        5.04      347.23    139.86 o 
  17   4  12       20.05      162.04    103.72 o 
   1   5  12      471.17      785.62     51.13 o 
   2   5  12        1.99        0.65     63.86 o 
   3   5  12     3688.05     3568.13    125.64 o 
   4   5  12      384.97      437.50     50.40 o 
   5   5  12      274.97      342.99     39.14 o 
   6   5  12     6779.80     6622.35    129.03 o 
   7   5  12     5275.43     5857.67    144.10 o 
   8   5  12     8162.41     8888.69    195.80 o 
   9   5  12     2275.67     2347.46     77.58 o 
  10   5  12      233.23      244.50     64.67 o 
  11   5  12     2456.83     2831.38    102.98 o 
  12   5  12     2049.19     2064.90     80.90 o 
  13   5  12     5808.20     5441.75    183.16 o 
  14   5  12    11926.13    12370.51    286.59 o 
  15   5  12     2406.43     2418.57    168.82 o 
  16   5  12    10070.42    10639.68    447.65 o 
  17   5  12       57.39      297.80    161.83 o 
   0   6  12    52680.39    54197.44   1141.41 o 
   1   6  12      232.92      371.39     54.32 o 
   2   6  12    25857.24    24564.38    500.02 o 
   3   6  12       55.56      151.12     58.58 o 
   4   6  12      323.43      170.60     41.49 o 
   5   6  12     1221.76     1559.53     77.82 o 
   6   6  12     2453.81     2468.09    113.15 o 
   7   6  12     1032.90     1281.07     68.34 o 
   8   6  12     2548.57     2287.15     63.84 o 
   9   6  12      352.63      424.40     65.48 o 
  10   6  12      952.14      810.46     70.55 o 
  11   6  12      320.51      477.59     69.27 o 
  12   6  12     1043.24      963.59     91.68 o 
  13   6  12      126.79      150.78    101.10 o 
  14   6  12      687.27      869.39    105.12 o 
  15   6  12      156.34      238.30    104.24 o 
  16   6  12     1777.01     1880.69    180.91 o 
  17   6  12      361.97      560.48    183.69 o 
   1   7  12       64.84       15.73     95.96 o 
   2   7  12    24046.38    24921.09    362.24 o 
   3   7  12      823.15      792.10     61.89 o 
   4   7  12    10157.34    10270.68    167.21 o 
   5   7  12      839.11      910.78    100.81 o 
   6   7  12      357.98      424.75     68.47 o 
   7   7  12     1846.10     1964.65     66.81 o 
   8   7  12    37039.02    37967.77    613.84 o 
   9   7  12     8958.60     9030.72    199.81 o 
  10   7  12    72774.17    78603.70   1361.00 o 
  11   7  12     5736.37     6105.82    163.31 o 
  12   7  12    44688.20    47754.44    899.37 o 
  13   7  12     3618.80     3599.39    147.87 o 
  14   7  12     2580.90     2738.86    137.74 o 
  15   7  12     1928.81     2028.18    217.27 o 
  16   7  12     1803.41     1628.51    142.51 o 
   0   8  12   200231.50   204262.20  11826.62 o 
   1   8  12     6517.64     6625.61    180.83 o 
   2   8  12    65822.25    67515.11   1484.35 o 
   3   8  12     5107.09     5323.51    122.88 o 
   4   8  12     3166.35     3194.76    119.84 o 
   5   8  12       58.20       62.92     64.75 o 
   6   8  12    14663.05    14609.06    283.01 o 
   7   8  12     2609.14     2587.75     93.57 o 
   8   8  12    31127.01    31691.05    594.29 o 
   9   8  12     1482.31     1486.67     74.52 o 
  10   8  12    17165.82    17448.61    412.10 o 
  11   8  12      403.58      257.09     87.81 o 
  12   8  12      124.48      105.15    169.66 o 
  13   8  12       57.95      -22.35    105.62 o 
  14   8  12     3029.35     3329.56    234.99 o 
  15   8  12      283.86      157.42    128.04 o 
  16   8  12     1915.54     1427.39    178.99 o 
   1   9  12     1631.27     1739.23     84.11 o 
   2   9  12      483.48      436.73     57.67 o 
   3   9  12      812.01      885.08     67.60 o 
   4   9  12      328.00      300.33     87.93 o 
   5   9  12       22.81      135.57     70.14 o 
   6   9  12      151.56      195.27     56.78 o 
   7   9  12      432.15      638.42     63.49 o 
   8   9  12     2087.39     1966.95     89.56 o 
   9   9  12     1171.24     1091.68    120.44 o 
  10   9  12     1325.14     1127.95    146.76 o 
  11   9  12      925.63     1036.30    144.45 o 
  12   9  12      178.69      140.03    138.89 o 
  13   9  12      653.72      716.58    192.88 o 
  14   9  12      242.43      535.26    127.88 o 
  15   9  12      160.61       64.15    160.90 o 
   0  10  12    53408.50    50572.82   2598.97 o 
   1  10  12    10689.65    10498.68    245.46 o 
   2  10  12    20315.73    19590.01    472.34 o 
   3  10  12    10269.17    10592.63    206.26 o 
   4  10  12       48.29      128.66     70.97 o 
   5  10  12      954.15     1267.31    114.34 o 
   6  10  12    16959.27    16950.52    384.19 o 
   7  10  12     1417.32     1365.85     80.83 o 
   8  10  12    26200.10    25652.89    622.97 o 
   9  10  12       80.29       81.65     84.65 o 
  10  10  12     4458.81     4191.28    135.66 o 
  11  10  12      517.73      315.75    192.56 o 
  12  10  12     2520.19     2497.43    149.22 o 
  13  10  12      511.39      531.40    174.47 o 
  14  10  12     9105.45     9138.86    324.29 o 
   1  11  12       86.62      112.66     50.85 o 
   2  11  12    32365.80    33569.59    932.22 o 
   3  11  12     1499.41     1633.38     75.02 o 
   4  11  12    36213.01    38639.64   1064.28 o 
   5  11  12     2507.18     2505.73    145.69 o 
   6  11  12    12449.72    12630.82    282.33 o 
   7  11  12      159.82      279.57     68.90 o 
   8  11  12     2189.50     1798.05    192.23 o 
   9  11  12      696.54      252.66    139.53 o 
  10  11  12    14335.69    13454.12    553.62 o 
  11  11  12       72.05      123.86     95.89 o 
  12  11  12     6830.74     6795.68    329.16 o 
  13  11  12       16.40      196.15    132.13 o 
  14  11  12        2.11     -189.99    155.74 o 
   0  12  12     8823.04     9001.35    309.78 o 
   1  12  12     8672.84     8388.42    204.78 o 
   2  12  12      318.39      469.07     74.46 o 
   3  12  12     2085.19     1994.10    142.97 o 
   4  12  12     2593.62     2234.25    131.31 o 
   5  12  12     3431.29     3445.34    129.09 o 
   6  12  12     9479.09     9230.88    323.72 o 
   7  12  12     1699.12     1826.45    117.97 o 
   8  12  12     7876.97     7725.45    417.08 o 
   9  12  12      392.01      414.85    103.69 o 
  10  12  12      860.66      983.90    281.80 o 
  11  12  12      121.35      115.62    138.16 o 
  12  12  12     1593.90     1443.62    161.16 o 
  13  12  12      647.03      -71.52    213.07 o 
   1  13  12      593.28      513.23     98.98 o 
   2  13  12      534.79      374.49    101.23 o 
   3  13  12      351.51      266.31     99.14 o 
   4  13  12     2482.25     2288.32    210.30 o 
   5  13  12      280.58      181.16     79.70 o 
   6  13  12     7484.24     7067.40    223.53 o 
   7  13  12       32.45       73.88     86.09 o 
   8  13  12     9239.17     8165.62    314.95 o 
   9  13  12      340.39      289.49    149.02 o 
  10  13  12     1922.75     1895.65    166.45 o 
  11  13  12      260.15      185.52    169.82 o 
  12  13  12       92.42      171.37    177.49 o 
   0  14  12     7101.86     7449.50    377.95 o 
   1  14  12     1361.66     1505.09    262.35 o 
   2  14  12     9799.97     8888.84    293.35 o 
   3  14  12     2415.17     2744.16    154.56 o 
   4  14  12     6796.74     6385.63    222.74 o 
   5  14  12     2552.08     2289.45    303.41 o 
   6  14  12      320.11      397.21    159.18 o 
   7  14  12     1724.07     1679.79    137.87 o 
   8  14  12      237.22       37.69    147.69 o 
   9  14  12      428.28      859.33    217.67 o 
  10  14  12       37.25      268.53    240.80 o 
   1  15  12      136.48      136.00    154.75 o 
   2  15  12       97.01      127.87    118.55 o 
   3  15  12      454.09      429.08    118.21 o 
   4  15  12     1325.49     1139.58    153.83 o 
   5  15  12       53.09      191.55    113.50 o 
   6  15  12      135.70      391.80    191.25 o 
   7  15  12      186.40     -140.66    154.14 o 
   8  15  12     6186.04     5008.63    416.60 o 
   9  15  12     1115.11      681.24    179.67 o 
   0  16  12     2689.53     3169.25    337.17 o 
   1  16  12      342.18      420.10    208.04 o 
   2  16  12     2152.98     2380.86    198.13 o 
   3  16  12      423.08      905.04    181.81 o 
   4  16  12      614.67      468.87    239.30 o 
   5  16  12     1133.82      978.54    142.96 o 
   6  16  12      333.90      721.73    326.97 o 
   7  16  12     1031.60      755.36    190.23 o 
   1  17  12      158.92      251.13    275.84 o 
   2  17  12     2089.41     2063.00    323.79 o 
   3  17  12       29.37       46.54    157.70 o 
   4  17  12     6152.59     5383.00    408.89 o 
   1   1  13       55.82      202.07     55.52 o 
   2   1  13    14103.79    12533.48    157.08 o 
   3   1  13        3.00      106.75     34.95 o 
   4   1  13    28738.68    26841.96    345.29 o 
   5   1  13      887.26      785.32     45.49 o 
   6   1  13    14243.14    14720.79    164.46 o 
   7   1  13     7121.10     6978.19    105.46 o 
   8   1  13     2379.09     2183.40     73.04 o 
   9   1  13     5372.82     5599.26    115.27 o 
  10   1  13    30083.25    30298.14    550.39 o 
  11   1  13     6287.37     6621.22    180.09 o 
  12   1  13    12162.69    12570.45    188.69 o 
  13   1  13     2284.71     2538.45     75.01 o 
  14   1  13     4468.56     4427.22    139.15 o 
  15   1  13       39.29      -43.09     69.56 o 
  16   1  13     1060.31     1203.51    147.57 o 
  17   1  13      195.15     -130.76    124.09 o 
   0   2  13    86847.41    83890.61   2802.70 o 
   1   2  13     1047.91     1035.92     35.56 o 
   2   2  13    48289.73    47175.95    587.19 o 
   3   2  13      167.66      126.36     33.41 o 
   4   2  13       38.27      115.85     33.00 o 
   5   2  13     4745.63     4962.93    113.16 o 
   6   2  13    19179.98    19014.04    226.65 o 
   7   2  13     1255.60     1136.01     58.96 o 
   8   2  13    35806.82    35871.00    486.96 o 
   9   2  13     2536.04     2687.41     95.18 o 
  10   2  13     7331.39     7175.57    149.79 o 
  11   2  13     5487.89     5447.54    132.10 o 
  12   2  13       55.33       20.30     46.98 o 
  13   2  13    10142.03     9709.75    193.83 o 
  14   2  13     2955.57     2874.58     82.55 o 
  15   2  13     4119.80     4171.69    175.43 o 
  16   2  13     2751.74     2993.99    202.10 o 
  17   2  13      235.12      215.91    128.62 o 
   1   3  13    16463.61    16443.48    280.51 o 
   2   3  13     2007.50     2062.12     58.94 o 
   3   3  13   114770.16   113301.69   2070.80 o 
   4   3  13      522.81      537.54     46.09 o 
   5   3  13    87714.91    88423.07   1292.95 o 
   6   3  13    12798.24    12399.73    248.76 o 
   7   3  13    21020.07    20724.14    347.74 o 
   8   3  13    21372.29    21908.10    317.43 o 
   9   3  13      320.47      390.41     59.10 o 
  10   3  13    11853.16    11871.91    215.02 o 
  11   3  13      431.15      383.58     45.31 o 
  12   3  13     4622.86     4296.11    131.09 o 
  13   3  13       58.93       -0.90     70.93 o 
  14   3  13      442.47      390.77     54.84 o 
  15   3  13     4389.47     4688.11    169.36 o 
  16   3  13     2753.61     2592.67    154.55 o 
  17   3  13     7843.51     6992.91    275.83 o 
   0   4  13     9865.78    10480.12    302.77 o 
   1   4  13      199.06      344.00     45.36 o 
   2   4  13    12485.08    12348.87    328.83 o 
   3   4  13    26559.96    26976.13    395.82 o 
   4   4  13     7135.30     7421.26    122.13 o 
   5   4  13    61239.36    66905.76   1028.78 o 
   6   4  13     2778.60     2533.19     62.94 o 
   7   4  13    67924.69    67936.66   1339.17 o 
   8   4  13     2914.65     2882.55     90.96 o 
   9   4  13    23645.91    24783.70    346.83 o 
  10   4  13     1852.19     2163.95     59.02 o 
  11   4  13       30.67      -27.42     44.97 o 
  12   4  13      112.56       54.08     47.98 o 
  13   4  13     8369.99     8535.43    180.09 o 
  14   4  13     1058.16     1073.53    133.73 o 
  15   4  13    12513.06    12478.62    430.75 o 
  16   4  13     9195.09     9651.93    354.79 o 
  17   4  13     4014.44     3321.87    282.32 o 
   1   5  13     4238.52     4038.33    107.26 o 
   2   5  13      214.42      232.20    346.71 o 
   3   5  13    14291.55    13807.96    317.36 o 
   4   5  13     2084.92     1999.64     79.31 o 
   5   5  13     8245.36     7777.11    150.84 o 
   6   5  13    16582.73    17404.33    341.47 o 
   7   5  13     3234.13     3149.94     92.31 o 
   8   5  13    14035.52    15227.80    279.55 o 
   9   5  13     2584.85     2598.19     82.72 o 
  10   5  13     4248.96     4369.98    126.23 o 
  11   5  13     3751.41     3590.00     82.21 o 
  12   5  13     1226.56     1296.24    100.26 o 
  13   5  13      542.69      500.87     87.12 o 
  14   5  13      149.99      249.73     76.12 o 
  15   5  13       22.51       -0.77     86.90 o 
  16   5  13     1479.72     1743.12    180.28 o 
  17   5  13       22.24      246.24    144.04 o 
   0   6  13    20841.13    20389.08    499.35 o 
   1   6  13       97.27       30.43     50.97 o 
   2   6  13    13656.17    13304.25    337.48 o 
   3   6  13     1861.80     1749.80     93.27 o 
   4   6  13      460.87      558.45     44.33 o 
   5   6  13     9636.84     9182.79    236.92 o 
   6   6  13     6699.53     6462.54    142.50 o 
   7   6  13    17460.72    16901.90    236.65 o 
   8   6  13    12064.62    12466.96    249.57 o 
   9   6  13    11382.85    11686.88    251.83 o 
  10   6  13    12237.09    12331.76    201.38 o 
  11   6  13     5237.54     5116.55    103.39 o 
  12   6  13     1751.29     1712.70    109.90 o 
  13   6  13      146.74      148.75    103.86 o 
  14   6  13     1093.95     1097.10    121.29 o 
  15   6  13      206.78      172.57    175.74 o 
  16   6  13     1389.76     1129.38    146.07 o 
   1   7  13     9976.96    10421.69    231.66 o 
   2   7  13     5185.62     5064.85    192.72 o 
   3   7  13    28379.97    29334.74    507.01 o 
   4   7  13     3529.83     3411.13     90.36 o 
   5   7  13     4789.21     4877.81    134.68 o 
   6   7  13     1585.92     1691.48     80.94 o 
   7   7  13        1.36       39.69     50.05 o 
   8   7  13      661.86      704.35     57.70 o 
   9   7  13      462.95      460.46     71.90 o 
  10   7  13      246.68       82.00     47.85 o 
  11   7  13     5388.50     5657.20    169.56 o 
  12   7  13     4891.24     4649.88    252.77 o 
  13   7  13     7665.81     7714.74    254.61 o 
  14   7  13     4810.47     4786.42    171.59 o 
  15   7  13      232.14      225.68    116.24 o 
  16   7  13      785.99      394.56    202.51 o 
   0   8  13    17761.71    17829.93    815.71 o 
   1   8  13    31196.51    33161.46    830.23 o 
   2   8  13     5393.73     5017.44    183.98 o 
   3   8  13    12164.13    12218.06    211.43 o 
   4   8  13     1498.78     1531.60     60.73 o 
   5   8  13      126.79      179.48     58.19 o 
   6   8  13    15970.59    15378.57    307.78 o 
   7   8  13      506.13      532.51     74.62 o 
   8   8  13    12815.92    12336.59    288.40 o 
   9   8  13      680.31      750.30    100.10 o 
  10   8  13     2461.06     2311.36    197.28 o 
  11   8  13     5075.80     5432.78    174.01 o 
  12   8  13      367.57      278.46     99.26 o 
  13   8  13     7361.21     7801.97    326.59 o 
  14   8  13     2549.18     2629.65    166.67 o 
  15   8  13     3130.91     3443.31    363.17 o 
   1   9  13      796.31      916.25     76.21 o 
   2   9  13    23544.44    24962.74    657.08 o 
   3   9  13     3110.58     3262.38    103.79 o 
   4   9  13    18428.29    20294.01    379.50 o 
   5   9  13      455.09      476.67     81.25 o 
   6   9  13     9105.92     9256.27    221.74 o 
   7   9  13      893.42     1126.67     75.96 o 
   8   9  13     2536.11     2446.18    121.26 o 
   9   9  13     2853.13     2736.20    133.82 o 
  10   9  13    21049.12    22597.31    520.08 o 
  11   9  13     1545.58     1362.12    166.43 o 
  12   9  13    21104.53    23712.03    598.31 o 
  13   9  13       17.66      336.60    202.58 o 
  14   9  13      237.93      212.62    148.12 o 
  15   9  13      412.03      302.98    162.42 o 
   0  10  13    71493.88    75490.13   2111.12 o 
   1  10  13     4609.46     4041.47    191.54 o 
   2  10  13    21087.16    20615.97    722.37 o 
   3  10  13    12522.72    12766.87    244.75 o 
   4  10  13     3803.47     4042.31    185.42 o 
   5  10  13    14000.59    13847.30    290.28 o 
   6  10  13     7385.77     7725.60    273.17 o 
   7  10  13    11533.55    11494.24    264.83 o 
   8  10  13    15915.84    14985.99    441.34 o 
   9  10  13     1293.47     1135.70    110.70 o 
  10  10  13     4028.61     3949.72    235.85 o 
  11  10  13     2279.50     2434.78    154.05 o 
  12  10  13      251.74      369.70    181.54 o 
  13  10  13     4450.47     4445.41    235.78 o 
  14  10  13      918.93      951.15    169.35 o 
   1  11  13     4045.44     4298.24    154.54 o 
   2  11  13     1231.44     1130.91     62.76 o 
   3  11  13    15141.03    15161.35    534.56 o 
   4  11  13     8001.86     7974.63    203.82 o 
   5  11  13    19541.83    20107.63    434.66 o 
   6  11  13     8356.69     8626.00    228.66 o 
   7  11  13    10038.61     9436.15    259.31 o 
   8  11  13     7065.73     6833.81    263.55 o 
   9  11  13     2146.50     2166.16    257.31 o 
  10  11  13     1047.59      871.51    161.35 o 
  11  11  13       50.61      -30.89    137.04 o 
  12  11  13       13.53      304.53    130.32 o 
  13  11  13       91.92      -21.96    147.41 o 
   0  12  13     2930.06     3312.45    148.71 o 
   1  12  13       57.21        8.78     59.59 o 
   2  12  13      486.80      415.16     74.87 o 
   3  12  13       68.29      -76.68     72.80 o 
   4  12  13     1935.68     2027.74     98.76 o 
   5  12  13      789.55      676.88    130.53 o 
   6  12  13     2296.92     2077.98    116.38 o 
   7  12  13     1935.55     1449.91    160.34 o 
   8  12  13     5087.04     4939.64    250.95 o 
   9  12  13      178.43      117.59    140.81 o 
  10  12  13     2251.10     1913.30    150.55 o 
  11  12  13      348.74      250.22    114.61 o 
  12  12  13      121.27      487.18    270.06 o 
   1  13  13      874.07      730.14     87.85 o 
   2  13  13     1197.08     1403.14    162.51 o 
   3  13  13     2103.55     1991.61    195.35 o 
   4  13  13     2059.97     2013.78    223.10 o 
   5  13  13     1101.03      829.10    106.63 o 
   6  13  13      525.26      408.18    134.63 o 
   7  13  13      105.46      161.35     91.41 o 
   8  13  13      209.45       70.55    120.05 o 
   9  13  13      244.82      367.42    160.98 o 
  10  13  13       38.16      128.75    174.70 o 
  11  13  13      112.41      212.71    150.83 o 
   0  14  13     1741.97     1476.89    188.55 o 
   1  14  13     7289.10     7685.41    254.01 o 
   2  14  13      819.84      552.90    153.87 o 
   3  14  13      363.53      568.90     99.24 o 
   4  14  13      297.36      392.73    170.54 o 
   5  14  13     2415.00     2486.37    152.31 o 
   6  14  13        0.06       77.08    106.52 o 
   7  14  13    10237.58     9501.39    414.63 o 
   8  14  13     1090.82     1006.29    161.11 o 
   9  14  13     5155.78     4082.39    296.42 o 
  10  14  13     2229.23     1518.72    227.61 o 
   1  15  13     2201.12     2127.49    336.39 o 
   2  15  13      452.19      203.26    219.61 o 
   3  15  13     6983.58     6966.09    313.12 o 
   4  15  13      106.85       -4.50    135.09 o 
   5  15  13     3749.42     3719.05    208.69 o 
   6  15  13      518.02      380.69    130.60 o 
   7  15  13      120.58      458.67    222.52 o 
   8  15  13      944.33      882.42    167.29 o 
   0  16  13     8751.80     8934.97    679.45 o 
   1  16  13     2472.59     2173.23    248.93 o 
   2  16  13     5358.17     5698.46    289.38 o 
   3  16  13      522.51      522.21    242.72 o 
   4  16  13        5.72      -41.17    167.33 o 
   5  16  13      125.92       -8.73    159.45 o 
   6  16  13     6570.31     5609.82    422.71 o 
   1  17  13        2.36     -348.27    401.37 o 
   2  17  13     2286.63     2397.15    297.99 o 
   0   0  14      848.49      509.14    177.90 o 
   1   0  14     5255.73     4907.76    195.26 o 
   2   0  14     5854.80     6065.61    185.82 o 
   3   0  14     6583.89     5805.61    240.66 o 
   4   0  14     5005.71     4664.16    122.41 o 
   5   0  14     4086.00     4042.13    123.44 o 
   6   0  14     2465.90     2247.11     90.90 o 
   7   0  14       19.72      116.08     50.75 o 
   8   0  14    14250.79    14317.60    430.63 o 
   9   0  14    16965.30    16650.13    448.07 o 
  10   0  14     3219.13     3399.30    115.03 o 
  11   0  14    23575.89    23897.37    638.23 o 
  12   0  14       60.43      -45.49     70.61 o 
  13   0  14    18937.11    18410.42    460.85 o 
  14   0  14      421.15      383.98     89.86 o 
  15   0  14     2997.27     2742.69    248.49 o 
  16   0  14       23.73       -4.70    125.94 o 
  17   0  14     2041.98     1395.28    172.05 o 
   1   1  14      198.13      236.50     56.63 o 
   2   1  14     2997.62     3266.93     98.99 o 
   3   1  14    13985.19    13027.86    186.90 o 
   4   1  14       51.88      110.91     30.10 o 
   5   1  14    25238.19    25169.01    317.38 o 
   6   1  14       78.76      121.65     33.58 o 
   7   1  14     3392.08     3186.35     84.83 o 
   8   1  14      511.17      441.37     39.62 o 
   9   1  14     1032.24     1032.77     62.54 o 
  10   1  14      699.06      627.17     48.16 o 
  11   1  14      126.59      253.76     61.33 o 
  12   1  14      484.27      579.07     63.65 o 
  13   1  14     1220.12     1131.91     69.05 o 
  14   1  14      231.34      304.76     71.69 o 
  15   1  14     3010.23     2811.55    287.07 o 
  16   1  14      118.43      115.53    119.65 o 
  17   1  14     1302.87     1052.25    123.53 o 
   0   2  14      670.24      638.27    124.95 o 
   1   2  14    11593.85    12667.83    233.63 o 
   2   2  14     2955.68     2836.10     52.62 o 
   3   2  14     3678.90     3534.70    118.35 o 
   4   2  14    14321.76    13867.40    267.19 o 
   5   2  14    45093.43    45493.51    564.65 o 
   6   2  14    20864.54    21259.67    278.25 o 
   7   2  14    92375.54    93908.15   1259.91 o 
   8   2  14    14916.11    15145.41    203.60 o 
   9   2  14    40540.10    41800.53    558.89 o 
  10   2  14     6270.94     5851.75    104.19 o 
  11   2  14       74.81      -27.64     52.82 o 
  12   2  14      102.92       68.99     44.24 o 
  13   2  14    11357.14    11163.83    390.14 o 
  14   2  14      799.22     1015.54     83.48 o 
  15   2  14    22880.38    23519.40    902.86 o 
  16   2  14     1367.24     1582.13    129.70 o 
  17   2  14     7169.80     7328.65    313.88 o 
   1   3  14     4891.36     3946.61     86.33 o 
   2   3  14    18924.30    20001.89    408.62 o 
   3   3  14    25186.85    24122.62    477.99 o 
   4   3  14    13768.79    14150.29    374.34 o 
   5   3  14    32522.75    31263.66    566.88 o 
   6   3  14     3484.29     3603.04     86.18 o 
   7   3  14    11998.63    11869.22    193.64 o 
   8   3  14     4157.02     4067.52    114.78 o 
   9   3  14      255.05      221.51     50.18 o 
  10   3  14     1898.65     2043.24     65.78 o 
  11   3  14     1784.65     1962.30     76.99 o 
  12   3  14       28.81       51.83     53.75 o 
  13   3  14     2226.24     2076.88    100.32 o 
  14   3  14       57.77      108.75     55.39 o 
  15   3  14      232.67      295.14     76.68 o 
  16   3  14      770.70     1086.35     96.02 o 
  17   3  14     1287.17     1125.21    176.04 o 
   0   4  14       86.52      135.28     38.19 o 
   1   4  14       12.65      127.72     45.35 o 
   2   4  14      176.35      264.81     47.05 o 
   3   4  14     3608.24     3376.31    103.07 o 
   4   4  14      536.16      499.41     54.48 o 
   5   4  14    11926.44    12240.05    228.31 o 
   6   4  14     6205.76     6399.53    135.89 o 
   7   4  14     8780.75     7782.00    156.41 o 
   8   4  14     7108.07     6887.22    170.53 o 
   9   4  14     1950.94     1784.15     66.91 o 
  10   4  14     1159.09     1154.90     60.27 o 
  11   4  14      122.73      133.63     47.52 o 
  12   4  14      683.15      686.58     55.79 o 
  13   4  14     4563.64     4709.70    135.87 o 
  14   4  14      295.52       17.62     98.19 o 
  15   4  14     2470.70     2657.68    125.66 o 
  16   4  14       17.38       30.39    150.63 o 
  17   4  14        2.03      -63.36    142.22 o 
   1   5  14    23756.59    24445.76    334.16 o 
   2   5  14     6017.55     6209.98    207.24 o 
   3   5  14   157056.34   163427.31   2251.97 o 
   4   5  14    20236.93    20088.14    397.35 o 
   5   5  14   160441.63   168277.48   2818.46 o 
   6   5  14     8710.41     8778.82    132.77 o 
   7   5  14    23785.67    24435.89    374.46 o 
   8   5  14     1337.66     1429.10     57.51 o 
   9   5  14     4794.87     4924.45    113.71 o 
  10   5  14       34.13       88.70     42.43 o 
  11   5  14    27550.36    28731.48    545.06 o 
  12   5  14       37.89       70.17    141.14 o 
  13   5  14    12818.06    12542.79    266.82 o 
  14   5  14      456.72      802.37    101.89 o 
  15   5  14     1461.44     1546.48    173.23 o 
  16   5  14     2184.58     2141.51    225.42 o 
   0   6  14     4499.94     4621.14    164.28 o 
   1   6  14    12302.47    12560.44    333.86 o 
   2   6  14      290.42      259.28     72.25 o 
   3   6  14      101.14      244.19     54.63 o 
   4   6  14       63.25       53.36     43.51 o 
   5   6  14    31245.38    31856.07    589.66 o 
   6   6  14      780.22      739.52     57.94 o 
   7   6  14    45761.43    48487.61    668.40 o 
   8   6  14      892.41      884.64     56.58 o 
   9   6  14     9012.30     9085.84    220.08 o 
  10   6  14       61.97       17.30     62.31 o 
  11   6  14     1767.93     1705.15     65.25 o 
  12   6  14      659.18      870.25     77.99 o 
  13   6  14    35013.99    37601.54    773.50 o 
  14   6  14      707.11      788.49    143.38 o 
  15   6  14    23627.60    24010.86    656.25 o 
  16   6  14      609.60      766.67    224.65 o 
   1   7  14     2296.65     2641.11    101.94 o 
   2   7  14        7.25        4.59     51.33 o 
   3   7  14     9888.22     9426.91    330.11 o 
   4   7  14    10799.99    11466.21    199.98 o 
   5   7  14    15844.41    15689.90    251.29 o 
   6   7  14     5503.65     5787.57    105.35 o 
   7   7  14     1034.40      968.25     73.27 o 
   8   7  14     1316.08     1434.47     59.39 o 
   9   7  14      444.74      323.57     70.00 o 
  10   7  14     2658.64     2817.85    111.93 o 
  11   7  14      452.16      470.83     99.32 o 
  12   7  14      650.58      510.46    102.99 o 
  13   7  14      462.41      453.78    158.54 o 
  14   7  14      493.35      373.21    107.81 o 
  15   7  14     1011.62      909.67    157.08 o 
  16   7  14      678.75      906.12    196.96 o 
   0   8  14      957.62      924.85    105.15 o 
   1   8  14    26956.63    27604.74    973.02 o 
   2   8  14      279.31      396.08     60.71 o 
   3   8  14    25060.46    25715.83    482.31 o 
   4   8  14      106.23      137.40     70.09 o 
   5   8  14     1222.26     1246.65     66.50 o 
   6   8  14     7545.35     7508.09    173.30 o 
   7   8  14     4079.49     3418.91    103.58 o 
   8   8  14     2799.53     2821.03    114.09 o 
   9   8  14     9743.80     9773.43    249.31 o 
  10   8  14      654.84      683.32    107.86 o 
  11   8  14     8482.38     8847.00    231.82 o 
  12   8  14        5.54      176.20     86.22 o 
  13   8  14     4855.96     5539.46    220.76 o 
  14   8  14      659.63      707.31    197.43 o 
  15   8  14       28.44      215.25    154.04 o 
   1   9  14     3771.65     4006.54    124.32 o 
   2   9  14      556.32      508.98     64.81 o 
   3   9  14     4678.47     4667.88    150.51 o 
   4   9  14     1624.67     1750.56    102.89 o 
   5   9  14     5220.47     5157.91    151.05 o 
   6   9  14      485.06      402.39     63.33 o 
   7   9  14     7345.96     7420.71    206.80 o 
   8   9  14     2906.64     2758.00    104.35 o 
   9   9  14     8864.33     8503.00    234.12 o 
  10   9  14     2829.26     2778.61    133.63 o 
  11   9  14     3489.65     3518.40    159.58 o 
  12   9  14     1620.46     1605.78    169.29 o 
  13   9  14     1785.99     2222.47    189.81 o 
  14   9  14      558.96      510.10    160.28 o 
   0  10  14     2421.18     2351.89    206.29 o 
   1  10  14      691.56      580.06     72.26 o 
   2  10  14      671.60      651.26     53.27 o 
   3  10  14     3007.61     3103.14    119.99 o 
   4  10  14     1846.69     1892.49    141.25 o 
   5  10  14     2172.32     2373.31     91.80 o 
   6  10  14     6350.12     6190.62    155.66 o 
   7  10  14     3993.10     3650.31    250.82 o 
   8  10  14     5675.14     5575.45    230.32 o 
   9  10  14     3327.03     3514.59    280.96 o 
  10  10  14     1160.93     1293.50    114.19 o 
  11  10  14     1138.93     1392.44    149.26 o 
  12  10  14       14.70      504.15    165.01 o 
  13  10  14       73.53     -179.05    155.89 o 
  14  10  14      896.12     1005.24    342.28 o 
   1  11  14      307.43      350.35     67.62 o 
   2  11  14        6.87      172.63     56.62 o 
   3  11  14      150.02      147.11     77.58 o 
   4  11  14       31.75      -70.13    171.01 o 
   5  11  14       14.11     -134.06     89.37 o 
   6  11  14       29.83       53.38     62.53 o 
   7  11  14      863.46      813.02    131.51 o 
   8  11  14     1557.10     1366.33    110.06 o 
   9  11  14     1700.35     1460.59    138.26 o 
  10  11  14      383.68      518.74    160.32 o 
  11  11  14       52.06      396.75    168.66 o 
  12  11  14      409.58      322.72    139.83 o 
  13  11  14     1652.92     1666.69    407.53 o 
   0  12  14     3286.53     3385.73    165.75 o 
   1  12  14     6744.49     6913.43    188.99 o 
   2  12  14     2305.71     2034.42    110.82 o 
   3  12  14      733.80      680.73    180.59 o 
   4  12  14     4347.75     4271.74    167.81 o 
   5  12  14    13009.92    12607.87    430.26 o 
   6  12  14     4382.75     4016.44    262.67 o 
   7  12  14    30167.57    29623.01    872.74 o 
   8  12  14     4622.82     4612.61    397.47 o 
   9  12  14     7674.31     6881.72    501.91 o 
  10  12  14      602.99      820.08    178.16 o 
  11  12  14      734.59      538.80    109.96 o 
  12  12  14        7.49       90.83    207.30 o 
   1  13  14    11478.33    11756.75    360.46 o 
   2  13  14     1611.68     1431.86     99.53 o 
   3  13  14    44677.82    49141.63   1319.01 o 
   4  13  14     2289.98     1935.78    140.76 o 
   5  13  14    49286.52    52218.39   1647.11 o 
   6  13  14      228.45      557.22    155.93 o 
   7  13  14     5194.59     4841.99    313.37 o 
   8  13  14       13.37      221.77    166.64 o 
   9  13  14     5723.81     5406.67    277.43 o 
  10  13  14      357.37      529.18    155.99 o 
  11  13  14    11431.83    10640.74    555.97 o 
   0  14  14      170.08      193.96    235.29 o 
   1  14  14     3314.47     3430.61    200.10 o 
   2  14  14     3307.98     3311.03    174.62 o 
   3  14  14       27.86      170.64    197.13 o 
   4  14  14     2357.13     2273.94    195.62 o 
   5  14  14     2341.08     2058.89    202.44 o 
   6  14  14      270.82      187.08    118.36 o 
   7  14  14     3178.34     2651.82    189.86 o 
   8  14  14      230.15      252.05    145.25 o 
   9  14  14      410.93      433.80    268.64 o 
   1  15  14      171.54      279.28    180.57 o 
   2  15  14     1631.74     1680.15    266.51 o 
   3  15  14      575.77      826.66    251.52 o 
   4  15  14      555.30      717.92    145.77 o 
   5  15  14      381.38      378.22    155.03 o 
   6  15  14       59.83      -26.30    110.17 o 
   7  15  14       73.46      168.50    192.46 o 
   8  15  14       12.99      133.40    314.37 o 
   0  16  14     5348.32     6634.04    547.51 o 
   1  16  14    30218.77    31944.15   1326.56 o 
   2  16  14     3379.10     3433.92    234.16 o 
   3  16  14     7275.84     8112.91    408.86 o 
   4  16  14      489.62      701.97    238.04 o 
   5  16  14       57.95      494.91    155.85 o 
   1   1  15      538.87      623.86     93.20 o 
   2   1  15     5418.55     5269.82    130.18 o 
   3   1  15      139.54       19.35     34.88 o 
   4   1  15     4201.46     4235.72    108.69 o 
   5   1  15     3102.12     3046.12     94.54 o 
   6   1  15       65.81      118.53     51.53 o 
   7   1  15       95.92      136.88     39.36 o 
   8   1  15    13196.45    12759.72    236.29 o 
   9   1  15     3927.74     3753.95     86.06 o 
  10   1  15    19263.41    18838.42    260.92 o 
  11   1  15     6222.28     6131.13    120.23 o 
  12   1  15    14372.01    14771.19    394.70 o 
  13   1  15     6503.28     6506.42    159.81 o 
  14   1  15     6071.27     5789.71    148.37 o 
  15   1  15     4399.11     4107.15    135.04 o 
  16   1  15      199.37      298.26    137.98 o 
  17   1  15       77.63      -57.28    105.24 o 
   0   2  15    73281.47    68514.35   2100.46 o 
   1   2  15     8058.79     7990.66    124.34 o 
   2   2  15    47743.02    47530.14    864.39 o 
   3   2  15    11363.93    11053.17    166.31 o 
   4   2  15     6077.43     5572.80    123.76 o 
   5   2  15     5196.68     4761.68    123.79 o 
   6   2  15     7587.06     7415.31    144.89 o 
   7   2  15     1579.11     1386.02     49.01 o 
   8   2  15    17122.29    16907.64    259.05 o 
   9   2  15      861.44      876.31     49.60 o 
  10   2  15     2236.58     2490.68     67.89 o 
  11   2  15     7716.00     7674.08    158.53 o 
  12   2  15      165.43      156.83     59.15 o 
  13   2  15     4065.28     4067.99    134.88 o 
  14   2  15     2197.54     2396.35    147.14 o 
  15   2  15      599.98      576.57    117.54 o 
  16   2  15      339.34      781.79    101.57 o 
  17   2  15      417.93      419.09    144.91 o 
   1   3  15     8222.60     7939.24    190.13 o 
   2   3  15     4674.24     4709.99    165.93 o 
   3   3  15    53289.03    51177.65    956.41 o 
   4   3  15     2712.10     2677.33     59.37 o 
   5   3  15    29637.11    30056.36    377.78 o 
   6   3  15      239.14      242.06     44.76 o 
   7   3  15     5582.20     5495.50    181.03 o 
   8   3  15     6916.60     6999.70    148.24 o 
   9   3  15     1703.64     1678.66     66.56 o 
  10   3  15     8155.21     7954.93    182.21 o 
  11   3  15     4519.15     4131.06    139.15 o 
  12   3  15     1746.80     1502.85     84.15 o 
  13   3  15     3831.54     3699.42    186.00 o 
  14   3  15     5517.08     5863.25    179.79 o 
  15   3  15      192.88       41.46     76.76 o 
  16   3  15    12728.34    12969.14    573.08 o 
   0   4  15       55.04       81.80     74.83 o 
   1   4  15    21698.83    21111.54    395.56 o 
   2   4  15      930.22      986.24     54.16 o 
   3   4  15     1455.89     1477.83     52.03 o 
   4   4  15     5321.05     5442.08     88.42 o 
   5   4  15    34088.84    34250.93    513.96 o 
   6   4  15    14441.83    14833.89    290.76 o 
   7   4  15    41063.83    41879.41    710.40 o 
   8   4  15     4853.94     4937.72    134.19 o 
   9   4  15    11769.55    11923.70    194.32 o 
  10   4  15      735.64      592.08     80.11 o 
  11   4  15       43.87       26.78     76.31 o 
  12   4  15      349.60      276.16     84.08 o 
  13   4  15    13265.37    14369.47    299.21 o 
  14   4  15       10.51      -45.63     73.77 o 
  15   4  15    21452.34    21513.48    558.93 o 
  16   4  15     1089.88      703.30    136.13 o 
   1   5  15     6232.89     5876.43    135.86 o 
   2   5  15       19.77      -50.89     49.95 o 
   3   5  15    23537.25    23176.28    440.98 o 
   4   5  15      306.77      418.49     51.02 o 
   5   5  15    17481.03    16685.16    338.54 o 
   6   5  15      186.85      266.55     41.89 o 
   7   5  15     2352.60     2216.52     60.96 o 
   8   5  15     9394.45     9452.12    172.99 o 
   9   5  15     1994.19     1933.79     90.71 o 
  10   5  15    10964.77    10854.06    255.49 o 
  11   5  15      238.80      165.86     54.49 o 
  12   5  15     3978.31     3826.58    133.19 o 
  13   5  15      620.53      523.84    125.19 o 
  14   5  15       51.10       76.00     71.11 o 
  15   5  15      380.44      250.91    127.14 o 
  16   5  15      551.71      310.73    143.39 o 
   0   6  15    54377.14    56836.60   1272.44 o 
   1   6  15    31791.69    31241.44    617.83 o 
   2   6  15    24197.29    23802.66    437.35 o 
   3   6  15     7994.50     7812.32    166.62 o 
   4   6  15    12505.60    12454.07    247.01 o 
   5   6  15       34.16      122.47     52.38 o 
   6   6  15     4185.60     4385.84    105.50 o 
   7   6  15     1004.73      975.67     71.55 o 
   8   6  15      426.10      415.17     75.27 o 
   9   6  15     3928.64     3681.52    151.56 o 
  10   6  15      178.59      329.40     59.36 o 
  11   6  15     2642.32     2822.99    181.38 o 
  12   6  15      762.23      752.06     90.05 o 
  13   6  15        2.47      -45.29     82.96 o 
  14   6  15      178.72      216.27    104.82 o 
  15   6  15     1874.92     1278.00    224.36 o 
  16   6  15        4.05      -85.58    147.78 o 
   1   7  15     1494.67     1439.43    108.60 o 
   2   7  15       15.36      -47.59     61.99 o 
   3   7  15    14245.87    14890.74    261.94 o 
   4   7  15      251.48      377.71     80.90 o 
   5   7  15    16039.53    16163.98    348.76 o 
   6   7  15      116.59      127.87     51.09 o 
   7   7  15      151.06      209.90     53.64 o 
   8   7  15      290.47      404.67     65.77 o 
   9   7  15     5295.63     5407.29    177.84 o 
  10   7  15      166.82       93.42     71.80 o 
  11   7  15    11103.58    11672.29    377.28 o 
  12   7  15     1036.19     1028.30     93.37 o 
  13   7  15     6323.00     6943.81    206.28 o 
  14   7  15     1229.27     1048.93    152.13 o 
  15   7  15      252.62       62.41    145.24 o 
   0   8  15    53106.19    56349.22   1382.74 o 
   1   8  15      337.54      126.08     70.93 o 
   2   8  15    29437.71    30690.53    690.08 o 
   3   8  15      447.29      353.44     72.84 o 
   4   8  15     9177.49     9252.80    248.35 o 
   5   8  15     4466.92     4384.28    127.76 o 
   6   8  15     1113.90     1135.95     49.72 o 
   7   8  15     7725.87     7840.93    193.13 o 
   8   8  15     4231.57     4108.41    194.76 o 
   9   8  15      122.56      176.19     84.01 o 
  10   8  15        5.56      -40.93     82.74 o 
  11   8  15      879.08     1128.35     82.57 o 
  12   8  15     3932.31     4207.78    234.32 o 
  13   8  15     2004.36     2262.94    147.31 o 
  14   8  15     2555.61     2464.46    182.14 o 
  15   8  15      670.55      473.94    155.77 o 
   1   9  15      551.78      637.15     80.10 o 
   2   9  15    13587.09    14435.42    284.22 o 
   3   9  15       55.99       53.67     57.20 o 
   4   9  15     4644.70     5165.00    173.28 o 
   5   9  15      331.74      371.92     64.20 o 
   6   9  15       21.82       75.46     62.35 o 
   7   9  15       21.62       49.04     63.79 o 
   8   9  15     7304.57     7352.85    221.81 o 
   9   9  15      453.72      302.91     87.04 o 
  10   9  15    22993.60    24838.90    622.65 o 
  11   9  15     2448.27     2268.59    189.78 o 
  12   9  15    15773.17    16581.27    459.86 o 
  13   9  15     6530.97     6267.41    260.11 o 
  14   9  15     2516.61     2174.91    258.85 o 
   0  10  15    15437.91    16870.19    475.76 o 
   1  10  15     2346.96     2336.99    152.99 o 
   2  10  15     3275.88     2959.42    120.30 o 
   3  10  15     3655.65     3656.21    116.06 o 
   4  10  15     2469.74     2641.54     99.71 o 
   5  10  15     1790.11     1580.49     94.81 o 
   6  10  15    15049.82    14583.58    303.78 o 
   7  10  15     2094.81     2068.51    109.20 o 
   8  10  15    20200.77    18490.79    672.33 o 
   9  10  15      282.82      269.25    133.44 o 
  10  10  15     4167.15     4267.01    311.92 o 
  11  10  15     4438.08     4145.75    242.15 o 
  12  10  15       43.14       51.89    124.01 o 
  13  10  15     5557.99     6409.69    416.30 o 
   1  11  15     6313.99     5947.72    308.84 o 
   2  11  15        0.20       17.72     57.36 o 
   3  11  15    13319.47    13509.02    585.93 o 
   4  11  15        1.23       81.60     82.18 o 
   5  11  15    23781.46    23657.32    524.80 o 
   6  11  15      218.03      321.87     84.01 o 
   7  11  15     8392.21     7608.28    303.55 o 
   8  11  15      866.56      763.83    141.73 o 
   9  11  15      305.22      489.98    193.61 o 
  10  11  15       44.17      192.66    120.94 o 
  11  11  15     4526.00     4801.11    218.37 o 
  12  11  15      484.58      365.28    157.91 o 
   0  12  15     2407.57     2445.12    371.96 o 
   1  12  15      242.08      163.08     62.97 o 
   2  12  15     3202.62     2730.57    180.97 o 
   3  12  15      655.86      475.23     75.34 o 
   4  12  15     1433.07     1659.37    166.07 o 
   5  12  15     2551.17     2676.09    198.09 o 
   6  12  15     1012.97     1199.17    145.81 o 
   7  12  15    10110.51     9527.33    347.21 o 
   8  12  15     1911.31     1665.15    129.42 o 
   9  12  15     3301.06     3142.29    332.58 o 
  10  12  15      160.38      236.99    109.27 o 
  11  12  15        7.47       28.16    129.60 o 
   1  13  15        4.20       -7.82    198.08 o 
   2  13  15     5112.50     5037.70    225.59 o 
   3  13  15       10.75       83.21    153.05 o 
   4  13  15     8267.10     8047.82    360.32 o 
   5  13  15      735.59      727.88    123.03 o 
   6  13  15     6937.75     7081.90    335.10 o 
   7  13  15     2358.81     2305.75    186.08 o 
   8  13  15     1911.66     1575.17    294.33 o 
   9  13  15     3821.14     4017.76    257.93 o 
  10  13  15      144.06      325.07    623.38 o 
   0  14  15      158.69     -180.48    201.52 o 
   1  14  15    24243.24    23710.94   1054.95 o 
   2  14  15       16.66      172.12    115.13 o 
   3  14  15     4445.58     4970.07    299.78 o 
   4  14  15     1338.42     1103.98    140.70 o 
   5  14  15     1168.05     1046.21    214.06 o 
   6  14  15     1327.12     1190.87    143.09 o 
   7  14  15     9497.42     9144.34    652.67 o 
   8  14  15      377.13      464.83    157.04 o 
   9  14  15     6762.34     5028.22    512.06 o 
   1  15  15     2738.64     2720.55    211.05 o 
   2  15  15      804.46      752.80    161.14 o 
   3  15  15    12172.50    12131.02    565.21 o 
   4  15  15     1062.83      731.79    261.35 o 
   5  15  15     7183.63     7085.13    326.22 o 
   6  15  15      259.74      222.61    117.50 o 
   7  15  15      394.63       83.19    153.35 o 
   0  16  15     8585.96     8308.10    696.90 o 
   1  16  15      433.43      366.45    187.65 o 
   2  16  15     5686.48     5315.28    352.65 o 
   3  16  15      470.06      166.74    204.43 o 
   4  16  15      131.44      193.85    135.92 o 
   0   0  16   364586.50   347349.78  11172.96 o 
   1   0  16    55659.88    55356.25   1614.25 o 
   2   0  16   157530.70   158486.98   3934.15 o 
   3   0  16    20725.51    21031.74    691.00 o 
   4   0  16     3305.65     3384.13    139.89 o 
   5   0  16      642.72      498.44     58.50 o 
   6   0  16    48840.58    50912.46   1128.97 o 
   7   0  16      543.86      710.04    100.16 o 
   8   0  16   118482.98   122891.48   3030.08 o 
   9   0  16       96.40       95.47     92.04 o 
  10   0  16    20412.49    21575.19    583.71 o 
  11   0  16      620.49      728.60     90.50 o 
  12   0  16      594.17      782.74    138.47 o 
  13   0  16     4451.97     3786.10    232.06 o 
  14   0  16    15923.44    16529.74   1038.68 o 
  15   0  16     3347.19     3004.67    252.10 o 
  16   0  16     9576.47     9068.46    644.40 o 
   1   1  16     1268.31     1300.43     83.06 o 
   2   1  16    14114.29    12739.16    277.44 o 
   3   1  16       48.15       88.04     37.40 o 
   4   1  16     8771.54     8425.09    195.33 o 
   5   1  16       14.36        6.70     35.60 o 
   6   1  16      211.62      195.27     57.30 o 
   7   1  16     1279.06     1407.12     50.56 o 
   8   1  16    32548.74    32774.36    655.27 o 
   9   1  16       75.94       49.96     45.05 o 
  10   1  16    41226.77    41426.99    722.38 o 
  11   1  16     1198.73     1116.02     83.39 o 
  12   1  16    13121.74    13495.60    298.48 o 
  13   1  16     1102.61     1140.36     74.37 o 
  14   1  16      410.44      373.95     94.98 o 
  15   1  16       82.62      305.09     89.20 o 
  16   1  16     4507.96     4182.76    192.97 o 
   0   2  16      462.24      865.98     97.82 o 
   1   2  16    11659.16    12185.97    299.67 o 
   2   2  16      176.90      340.82     44.68 o 
   3   2  16    26500.64    27749.78    347.34 o 
   4   2  16      322.99      271.40     51.57 o 
   5   2  16     2313.76     2350.08     58.77 o 
   6   2  16      161.81      135.21     71.89 o 
   7   2  16       88.25      129.58     43.46 o 
   8   2  16        4.46      -11.52     39.23 o 
   9   2  16      887.30      906.07     49.50 o 
  10   2  16       10.46       39.53     48.18 o 
  11   2  16        7.74      170.72     58.34 o 
  12   2  16      203.19      149.85     53.73 o 
  13   2  16      187.47      226.49     76.38 o 
  14   2  16     1629.54     1451.43    132.65 o 
  15   2  16       50.11      232.63     89.30 o 
  16   2  16     4254.63     3946.16    216.65 o 
   1   3  16       41.76      139.11     48.73 o 
   2   3  16    18665.09    18867.12    448.11 o 
   3   3  16     2249.82     2286.66     62.20 o 
   4   3  16    35336.92    35361.65    654.51 o 
   5   3  16      250.39      333.74     53.79 o 
   6   3  16    14102.81    14933.86    245.36 o 
   7   3  16     2474.98     2471.35     70.70 o 
   8   3  16      541.56      445.09     56.59 o 
   9   3  16     2492.13     2309.40     89.90 o 
  10   3  16     9917.23     9371.40    169.28 o 
  11   3  16     9523.62     9246.96    234.91 o 
  12   3  16    14196.99    14971.81    310.07 o 
  13   3  16     5628.47     5485.24    190.61 o 
  14   3  16     4099.24     4193.96    155.14 o 
  15   3  16       80.16      164.34    133.57 o 
  16   3  16        3.03       44.73     93.05 o 
   0   4  16     5288.03     5120.75    207.59 o 
   1   4  16     2187.45     2015.84     89.93 o 
   2   4  16      316.24      528.19     53.28 o 
   3   4  16     4250.38     4043.52    108.99 o 
   4   4  16     5941.60     6296.67    215.51 o 
   5   4  16     1265.94     1246.17     72.62 o 
   6   4  16     1685.09     1593.89     55.51 o 
   7   4  16      219.32      179.61     52.01 o 
   8   4  16      256.33      303.19     68.40 o 
   9   4  16        9.47      -25.33     46.40 o 
  10   4  16      689.99      693.21     54.10 o 
  11   4  16     1319.88     1355.73    106.55 o 
  12   4  16      126.10      170.11     60.71 o 
  13   4  16       33.01       72.71     62.87 o 
  14   4  16      853.50      523.84     91.83 o 
  15   4  16       31.25       44.16    119.05 o 
  16   4  16        0.33      109.52    142.09 o 
   1   5  16        8.14       88.16     50.87 o 
   2   5  16       43.60       73.44     46.82 o 
   3   5  16     2883.99     3095.59     79.84 o 
   4   5  16      875.61     1040.50     71.36 o 
   5   5  16     1605.31     1766.04     81.72 o 
   6   5  16     3243.93     3258.15    121.88 o 
   7   5  16       20.84       39.78     45.16 o 
   8   5  16     4609.59     4835.20    103.12 o 
   9   5  16     1305.52     1413.21     62.81 o 
  10   5  16     1293.04     1340.71     60.99 o 
  11   5  16     3986.62     4027.10    106.38 o 
  12   5  16      800.82      803.87     73.20 o 
  13   5  16     4846.40     5158.68    285.08 o 
  14   5  16     7164.98     7324.17    233.30 o 
  15   5  16     2724.16     2636.85    150.02 o 
  16   5  16     4009.77     4079.98    211.25 o 
   0   6  16    30157.16    29292.20    782.01 o 
   1   6  16      765.29     1041.41     81.59 o 
   2   6  16     4244.17     3966.17    169.02 o 
   3   6  16     1244.85     1334.79     62.33 o 
   4   6  16      234.42      311.71     74.62 o 
   5   6  16     1672.12     1766.02     62.44 o 
   6   6  16     1304.45     1317.45     74.44 o 
   7   6  16      781.52      819.17     46.38 o 
   8   6  16       25.94       87.76     54.47 o 
   9   6  16     1112.96     1231.49    118.38 o 
  10   6  16       29.24       36.51     48.89 o 
  11   6  16      430.76      392.22     56.93 o 
  12   6  16     1075.79     1000.24    100.56 o 
  13   6  16     1079.22     1064.34     98.73 o 
  14   6  16      428.58      197.89    102.80 o 
  15   6  16      557.51      735.50    148.21 o 
   1   7  16       53.62      142.31     64.86 o 
   2   7  16    22596.83    23018.88    651.86 o 
   3   7  16     1954.29     1949.00    126.78 o 
   4   7  16    21725.26    22544.06    327.76 o 
   5   7  16       23.35       15.89     70.23 o 
   6   7  16       84.17      165.70     56.10 o 
   7   7  16     1730.52     1820.98     63.23 o 
   8   7  16    26353.91    28440.18    485.05 o 
   9   7  16    10186.04    10138.11    382.15 o 
  10   7  16    46136.00    49118.78   1057.82 o 
  11   7  16     8457.26     8744.65    305.21 o 
  12   7  16    39540.76    42835.14   1112.61 o 
  13   7  16     5730.25     5983.97    241.07 o 
  14   7  16     1710.66     1802.53    165.64 o 
  15   7  16     2232.22     2305.15    285.58 o 
   0   8  16   103037.54   106736.78   2774.18 o 
   1   8  16     7798.00     7859.07    207.25 o 
   2   8  16    46651.91    49523.45    860.08 o 
   3   8  16     7899.64     7702.98    201.09 o 
   4   8  16     3547.18     3478.76    130.14 o 
   5   8  16      717.41      644.79     60.99 o 
   6   8  16    14325.09    14193.21    266.13 o 
   7   8  16     1675.91     1828.10    122.01 o 
   8   8  16    28718.97    29191.75    809.51 o 
   9   8  16     1210.27     1046.37     67.10 o 
  10   8  16    15764.87    15392.97    391.39 o 
  11   8  16       37.31      -18.00     73.11 o 
  12   8  16       26.94      197.07    156.86 o 
  13   8  16      314.43        1.61    116.84 o 
  14   8  16     2760.03     2522.50    192.74 o 
   1   9  16        2.95      114.53     96.87 o 
   2   9  16        4.77       12.80     84.09 o 
   3   9  16       56.75       63.98     58.39 o 
   4   9  16       56.58      156.64    106.55 o 
   5   9  16       41.47       85.22     63.37 o 
   6   9  16      220.44      462.91     82.34 o 
   7   9  16       76.96       90.78     45.44 o 
   8   9  16     1573.52     1684.67    117.85 o 
   9   9  16      113.49      112.34     58.21 o 
  10   9  16     1143.92     1088.30    251.44 o 
  11   9  16      255.81      233.50    100.61 o 
  12   9  16      359.58       -8.95    112.20 o 
  13   9  16      271.88      201.11    123.04 o 
  14   9  16       10.13       42.74    178.63 o 
   0  10  16    31906.16    33468.52   1234.73 o 
   1  10  16     5215.86     4929.30    147.15 o 
   2  10  16    10462.06     9793.86    421.61 o 
   3  10  16     1541.94     1537.27    172.80 o 
   4  10  16     1278.04     1334.11    131.94 o 
   5  10  16       37.03       45.97     73.94 o 
   6  10  16    16508.83    15612.00    476.64 o 
   7  10  16      826.97     1063.36    165.80 o 
   8  10  16    13835.32    13460.76    747.70 o 
   9  10  16      257.24      397.27    126.75 o 
  10  10  16     1837.01     1574.66    184.59 o 
  11  10  16      385.49      406.05    105.01 o 
  12  10  16     1523.47     1427.06    145.71 o 
  13  10  16      628.21      746.82    166.91 o 
   1  11  16      245.61      241.07     68.85 o 
   2  11  16    20723.78    23102.60    641.75 o 
   3  11  16     2057.62     1945.40    167.59 o 
   4  11  16    37691.25    39797.63   1408.30 o 
   5  11  16     2320.96     2666.65    313.77 o 
   6  11  16    18019.81    17157.42    433.18 o 
   7  11  16      788.94      763.05     90.72 o 
   8  11  16      780.17      714.54    121.30 o 
   9  11  16      244.27      113.31    128.82 o 
  10  11  16    13133.18    13951.50    538.19 o 
  11  11  16      164.72      137.92    143.01 o 
  12  11  16     6882.79     7475.14    424.24 o 
   0  12  16     7755.68     9089.61   1102.33 o 
   1  12  16     6273.98     6535.80    509.69 o 
   2  12  16     1115.75      840.20    116.19 o 
   3  12  16     1377.83     1402.24    125.34 o 
   4  12  16     1921.86     2253.07    141.87 o 
   5  12  16      847.40     1003.27    120.61 o 
   6  12  16     6141.63     6555.23    275.81 o 
   7  12  16      966.48     1097.45    134.71 o 
   8  12  16     4029.65     3979.74    265.90 o 
   9  12  16       80.20      -85.53    155.17 o 
  10  12  16      305.91      138.19    136.26 o 
  11  12  16      175.38      253.22    190.82 o 
   1  13  16      224.41      249.10    102.37 o 
   2  13  16     1367.43     1191.26    203.83 o 
   3  13  16      291.22      373.46    107.91 o 
   4  13  16     3615.72     2974.24    208.18 o 
   5  13  16      127.18      102.23    180.40 o 
   6  13  16     6041.99     6334.86    515.75 o 
   7  13  16      101.36      144.83    129.70 o 
   8  13  16     6805.09     5856.91    273.35 o 
   9  13  16      120.18      -17.51    191.06 o 
  10  13  16     1806.96     1491.81    148.76 o 
   0  14  16     7690.10     8851.52    538.99 o 
   1  14  16     2128.43     2380.47    260.57 o 
   2  14  16     6452.63     6484.67    302.91 o 
   3  14  16     2508.79     2037.32    310.81 o 
   4  14  16     1928.68     2156.29    319.15 o 
   5  14  16     1996.33     2500.19    184.81 o 
   6  14  16      135.47      370.50    219.47 o 
   7  14  16      768.96      753.49    167.38 o 
   8  14  16       67.08      129.70    258.98 o 
   1  15  16      258.00      393.76    161.93 o 
   2  15  16       62.53      -40.41    245.12 o 
   3  15  16      442.34      642.87    185.37 o 
   4  15  16     1181.56     1255.14    367.20 o 
   5  15  16        3.16       38.14    171.03 o 
   6  15  16       28.13      -27.16    213.34 o 
   0  16  16     3836.28     3674.51    348.68 o 
   1  16  16      152.83      217.37    213.49 o 
   2  16  16     2311.41     1312.27    200.84 o 
   3  16  16      166.15      174.76    175.11 o 
   1   1  17      122.60      250.01     83.03 o 
   2   1  17    19566.58    18022.72    358.11 o 
   3   1  17       16.34       75.93     31.65 o 
   4   1  17    22360.25    21677.11    416.02 o 
   5   1  17     1257.73     1219.25     72.29 o 
   6   1  17     9401.12     9720.60    204.71 o 
   7   1  17    10809.35    10918.98    165.40 o 
   8   1  17        8.60      134.17     45.65 o 
   9   1  17     5202.66     5208.84    167.16 o 
  10   1  17    11385.14    11169.60    243.91 o 
  11   1  17     4638.47     4868.97    164.21 o 
  12   1  17     6612.80     6696.46    163.72 o 
  13   1  17      107.38      126.87     66.65 o 
  14   1  17     1595.50     1508.12    100.41 o 
  15   1  17      516.61      298.81    107.92 o 
  16   1  17     1392.27      984.02    104.56 o 
   0   2  17    71857.72    70740.46   2064.39 o 
   1   2  17     3209.81     3173.02     87.71 o 
   2   2  17    36411.41    36733.18    585.70 o 
   3   2  17      500.52      524.34     33.53 o 
   4   2  17      266.79      327.62     42.64 o 
   5   2  17     2792.13     2802.65     77.18 o 
   6   2  17    16569.15    16889.50    370.44 o 
   7   2  17     5825.39     6103.31    176.76 o 
   8   2  17    39815.09    40742.89    670.47 o 
   9   2  17      640.80      601.03     52.36 o 
  10   2  17    10794.87    10848.77    179.54 o 
  11   2  17     5066.78     5061.95    159.51 o 
  12   2  17       21.01        7.34     63.39 o 
  13   2  17    11374.92    11135.03    277.35 o 
  14   2  17     1566.51     1813.12    121.43 o 
  15   2  17     1920.75     1954.51    145.18 o 
  16   2  17     2107.06     1696.27    167.56 o 
   1   3  17    11938.90    11791.98    401.37 o 
   2   3  17      605.84      786.93     47.48 o 
   3   3  17    39820.98    39466.71    486.05 o 
   4   3  17     3535.81     3835.09     93.63 o 
   5   3  17    59913.07    62568.01   1200.32 o 
   6   3  17    14351.79    14544.81    269.73 o 
   7   3  17     8703.31     8686.28    226.85 o 
   8   3  17    12547.68    12660.95    229.79 o 
   9   3  17      177.76      213.97     46.15 o 
  10   3  17    14952.53    14567.09    262.97 o 
  11   3  17     1002.73      857.52     77.84 o 
  12   3  17     3989.57     3953.74    163.13 o 
  13   3  17      231.89      242.69     86.36 o 
  14   3  17      192.54       -2.70     91.00 o 
  15   3  17     2036.82     1961.24    133.95 o 
  16   3  17     2403.23     2232.98    164.12 o 
   0   4  17     3988.24     3597.30    131.17 o 
   1   4  17      290.51      363.44     53.12 o 
   2   4  17     6869.68     6980.20    148.51 o 
   3   4  17     1732.70     1787.82     67.76 o 
   4   4  17     6854.34     6561.62    163.37 o 
   5   4  17    13951.63    14390.85    293.15 o 
   6   4  17      775.43      932.41     52.12 o 
   7   4  17    27747.73    28080.93    442.09 o 
   8   4  17     1033.32      911.78     61.68 o 
   9   4  17     5072.10     5272.34    116.36 o 
  10   4  17     3226.14     3130.92     89.70 o 
  11   4  17       49.56      -63.73     55.84 o 
  12   4  17      443.59      372.24     62.35 o 
  13   4  17     9895.36     9648.71    258.78 o 
  14   4  17     2001.97     2206.38    115.54 o 
  15   4  17     8522.59     8107.38    339.61 o 
  16   4  17     6892.18     7277.32    472.91 o 
   1   5  17     3131.13     2984.85    128.04 o 
   2   5  17      140.70      201.58     57.04 o 
   3   5  17    11321.58    11116.46    241.86 o 
   4   5  17      619.64      625.03     63.02 o 
   5   5  17     6273.87     5866.41    150.99 o 
   6   5  17     4084.32     4279.00    108.77 o 
   7   5  17     1821.55     1724.24    100.91 o 
   8   5  17     3739.63     3688.71     88.64 o 
   9   5  17      533.86      456.91     62.07 o 
  10   5  17     1651.60     1589.51     66.74 o 
  11   5  17     4355.69     4269.62    145.73 o 
  12   5  17     1925.97     1705.74    115.70 o 
  13   5  17     1902.35     1883.61    136.53 o 
  14   5  17      210.73      228.03    122.08 o 
  15   5  17       77.74       86.63    137.96 o 
   0   6  17    12775.01    12741.05    305.65 o 
   1   6  17      256.80      187.41     59.56 o 
   2   6  17     6616.47     6931.65    188.79 o 
   3   6  17      948.86      978.22     80.57 o 
   4   6  17      748.85      636.35     58.72 o 
   5   6  17     1720.28     1686.05     67.22 o 
   6   6  17     8610.10     8870.43    186.85 o 
   7   6  17     9021.29     8517.48    190.33 o 
   8   6  17     4622.85     4705.52     98.88 o 
   9   6  17     7402.14     7038.18    153.28 o 
  10   6  17     8303.72     8222.15    170.54 o 
  11   6  17     4114.68     3811.59    112.40 o 
  12   6  17     2546.85     2399.49    158.19 o 
  13   6  17      464.98      359.47    128.32 o 
  14   6  17      255.11      203.93    166.26 o 
  15   6  17       82.03      -65.83    141.71 o 
   1   7  17      367.81      300.54     75.90 o 
   2   7  17      434.57      554.38    116.39 o 
   3   7  17     3541.43     3600.45    135.57 o 
   4   7  17     1193.36     1215.18     86.72 o 
   5   7  17      916.03     1067.12     96.82 o 
   6   7  17      498.22      494.51     48.24 o 
   7   7  17        0.36       32.67     63.98 o 
   8   7  17      227.60      266.41     52.25 o 
   9   7  17     1179.87     1107.31     79.30 o 
  10   7  17      192.23      113.91     58.15 o 
  11   7  17     2972.20     3145.43    134.38 o 
  12   7  17     2724.32     2547.06    165.91 o 
  13   7  17     2123.15     2614.32    263.24 o 
  14   7  17     2591.30     2420.32    209.49 o 
   0   8  17     3311.50     3258.06    229.23 o 
   1   8  17    19242.97    19554.63    468.82 o 
   2   8  17     1635.58     1564.13    124.64 o 
   3   8  17     3450.32     3597.16    134.63 o 
   4   8  17      328.66      361.25     63.16 o 
   5   8  17      212.21      222.81    133.04 o 
   6   8  17     9967.96     9765.11    373.62 o 
   7   8  17     2469.68     2151.37    106.04 o 
   8   8  17     9385.12     8921.92    246.89 o 
   9   8  17      527.98      516.26     98.48 o 
  10   8  17     3346.11     3262.71    192.70 o 
  11   8  17     3572.41     3232.94    261.27 o 
  12   8  17      468.57      329.11     97.67 o 
  13   8  17     5377.44     5398.30    238.71 o 
  14   8  17     2177.69     2281.62    346.09 o 
   1   9  17     1431.22     1488.40    107.54 o 
   2   9  17    12268.54    12315.79    670.95 o 
   3   9  17     3748.72     3428.47    188.49 o 
   4   9  17    32404.74    33837.41    645.29 o 
   5   9  17      783.96      689.92     74.80 o 
   6   9  17     9598.14     9586.18    244.98 o 
   7   9  17      269.50      228.40     66.93 o 
   8   9  17     3481.64     3626.91    159.56 o 
   9   9  17     5145.63     5030.34    320.38 o 
  10   9  17    15525.19    16472.17    515.43 o 
  11   9  17     2151.34     1914.32    238.28 o 
  12   9  17    14182.81    14613.72    471.41 o 
  13   9  17       27.18      -32.46    123.12 o 
   0  10  17    21934.68    24453.67   1235.67 o 
   1  10  17     1151.23     1021.09    135.83 o 
   2  10  17    12313.96    12945.33    644.32 o 
   3  10  17     2569.10     2639.30    167.89 o 
   4  10  17     2095.59     2333.07    221.74 o 
   5  10  17     8084.69     7920.99    267.38 o 
   6  10  17     6153.61     5502.94    230.85 o 
   7  10  17     6771.78     6989.41    391.85 o 
   8  10  17     6078.39     6316.56    433.28 o 
   9  10  17      684.16      590.00    143.76 o 
  10  10  17      635.96      431.81    117.94 o 
  11  10  17     1312.09     1037.50    190.50 o 
  12  10  17      122.80      289.07    156.64 o 
   1  11  17     1618.60     1903.13    128.31 o 
   2  11  17      578.59      734.90     68.87 o 
   3  11  17     5899.85     6124.81    418.06 o 
   4  11  17     5952.23     6262.13    288.12 o 
   5  11  17     7622.06     8235.81    338.12 o 
   6  11  17     8208.32     8056.91    459.20 o 
   7  11  17     4656.45     4500.28    315.25 o 
   8  11  17     5884.02     5998.33    391.42 o 
   9  11  17      529.50     1017.97    151.39 o 
  10  11  17     1793.01     1452.14    193.61 o 
  11  11  17       77.43       91.63    117.77 o 
  12  11  17       15.23     -256.04    170.69 o 
   0  12  17      842.87      869.99    230.02 o 
   1  12  17      213.04      303.04     96.67 o 
   2  12  17      643.34      695.69    179.36 o 
   3  12  17       13.33       87.71    127.84 o 
   4  12  17      456.25      541.33    143.01 o 
   5  12  17       56.37      -12.54    145.55 o 
   6  12  17     4042.72     3746.33    175.88 o 
   7  12  17      491.66      526.95    214.84 o 
   8  12  17     3693.18     4404.98    301.20 o 
   9  12  17       18.42      336.09    250.14 o 
  10  12  17      968.67      934.29    145.16 o 
   1  13  17      806.11     1020.60    212.15 o 
   2  13  17     1287.83     1580.06    215.70 o 
   3  13  17     2994.05     2148.79    173.71 o 
   4  13  17     1108.94     1061.98    153.98 o 
   5  13  17      856.22      651.59    120.59 o 
   6  13  17       73.56      146.06    139.31 o 
   7  13  17      152.06      213.81    226.82 o 
   8  13  17       14.04       74.38    135.96 o 
   9  13  17      105.98       74.34    152.74 o 
   0  14  17      361.74       30.03    257.69 o 
   1  14  17     3249.24     3963.76    269.53 o 
   2  14  17      400.17      390.43    146.61 o 
   3  14  17       88.69      169.03    213.51 o 
   4  14  17      103.69      -69.16    106.78 o 
   5  14  17     2033.17     2078.42    226.82 o 
   6  14  17      135.08       73.61    175.78 o 
   7  14  17     4280.84     4173.19    297.24 o 
   1  15  17      937.73      618.87    335.77 o 
   2  15  17       10.05      714.37    289.43 o 
   3  15  17     6109.76     5953.24    352.33 o 
   4  15  17        8.63      -85.04    191.09 o 
   5  15  17     4196.25     4369.58    316.61 o 
   0   0  18     4559.18     4576.07    204.09 o 
   1   0  18     5505.92     5177.42    380.48 o 
   2   0  18       70.32      211.50    109.79 o 
   3   0  18     8507.83     7565.33    291.32 o 
   4   0  18     5572.23     5345.08    143.50 o 
   5   0  18     3032.25     3008.57    158.02 o 
   6   0  18     2696.71     2798.04    107.85 o 
   7   0  18      881.98      750.55     83.19 o 
   8   0  18    15258.59    14998.28    417.72 o 
   9   0  18     2097.82     1804.21     96.14 o 
  10   0  18     8013.29     8480.88    393.88 o 
  11   0  18     9718.26    10334.17    462.85 o 
  12   0  18     2463.95     2255.41    176.41 o 
  13   0  18    10631.02    11826.97    541.77 o 
  14   0  18      108.40      249.96    179.26 o 
  15   0  18     1535.16     1371.48    173.66 o 
  16   0  18      277.07      546.81    187.77 o 
   1   1  18     3732.86     3873.81    138.13 o 
   2   1  18      148.95      151.87     59.33 o 
   3   1  18    13889.66    13918.76    354.28 o 
   4   1  18       31.29       39.98     58.18 o 
   5   1  18    24689.38    24924.96    555.55 o 
   6   1  18     1088.91     1133.87     55.68 o 
   7   1  18     3636.82     3419.35    123.50 o 
   8   1  18        3.27       66.99     57.17 o 
   9   1  18      138.50       86.16     44.33 o 
  10   1  18     1494.69     1265.85     82.07 o 
  11   1  18       23.04      -27.28     59.64 o 
  12   1  18        0.14       74.38     75.48 o 
  13   1  18      941.21     1167.74     85.11 o 
  14   1  18       32.75      146.88     80.51 o 
  15   1  18     1029.45      848.23    116.78 o 
  16   1  18      350.69      130.70    112.21 o 
   0   2  18      645.45      570.71    112.33 o 
   1   2  18     5539.51     5399.87    209.37 o 
   2   2  18     2906.48     2918.77     85.51 o 
   3   2  18      114.72      159.77     49.15 o 
   4   2  18     5506.80     5441.42    130.06 o 
   5   2  18    18383.88    19570.88    373.32 o 
   6   2  18    17759.91    18439.67    288.90 o 
   7   2  18    49420.51    51774.99    971.94 o 
   8   2  18    12228.43    11927.06    270.19 o 
   9   2  18     6648.75     6541.21    185.07 o 
  10   2  18     1647.84     1844.93    143.04 o 
  11   2  18     2455.45     2298.65     99.37 o 
  12   2  18      502.52      549.37     76.85 o 
  13   2  18    17595.68    17705.91    452.30 o 
  14   2  18     1798.44     1656.07    122.67 o 
  15   2  18    19691.12    20217.98    745.19 o 
  16   2  18     2558.82     2332.83    221.79 o 
   1   3  18     3640.01     3651.75     80.84 o 
   2   3  18     6766.86     7010.35    111.50 o 
   3   3  18    29672.65    29051.49    394.29 o 
   4   3  18     1054.43     1047.42     71.88 o 
   5   3  18    22466.32    21706.67    506.38 o 
   6   3  18     4399.64     4885.27    158.52 o 
   7   3  18     2456.50     2386.37     94.46 o 
   8   3  18     6876.80     6696.28    118.84 o 
   9   3  18      137.77       46.56     48.07 o 
  10   3  18      481.15      511.65     56.75 o 
  11   3  18     2038.66     2053.74     80.16 o 
  12   3  18       13.85       59.48     66.20 o 
  13   3  18     4576.08     3824.75    376.07 o 
  14   3  18       87.72       97.52    101.36 o 
  15   3  18      279.30      212.04    153.06 o 
   0   4  18    11279.26    11236.04    263.26 o 
   1   4  18     5104.86     5133.51    107.34 o 
   2   4  18       53.20       29.85     40.53 o 
   3   4  18      360.97      485.50     50.52 o 
   4   4  18      142.18      224.62     55.94 o 
   5   4  18     4561.47     4629.18    185.16 o 
   6   4  18     5194.84     5569.03    106.61 o 
   7   4  18     5010.62     5166.91    154.61 o 
   8   4  18      888.11      953.81     92.23 o 
   9   4  18      730.10      632.23     64.55 o 
  10   4  18       60.12      -11.67     56.47 o 
  11   4  18      225.68      185.13     70.78 o 
  12   4  18      463.46      521.72     87.13 o 
  13   4  18     3845.23     3208.28    193.74 o 
  14   4  18      158.03       45.94    130.54 o 
  15   4  18     3384.36     2923.14    171.78 o 
   1   5  18    14310.55    14707.08    296.47 o 
   2   5  18     5392.51     5179.69    127.64 o 
   3   5  18    99328.72   102564.41   1272.07 o 
   4   5  18    18195.86    18486.49    354.43 o 
   5   5  18    84174.34    85272.63   1731.09 o 
   6   5  18     9050.57     8504.92    198.59 o 
   7   5  18     4306.97     4045.42    110.87 o 
   8   5  18      542.23      518.06     77.08 o 
   9   5  18     9542.74     9454.08    179.35 o 
  10   5  18      463.45      575.00     73.97 o 
  11   5  18    29772.77    30309.21    742.84 o 
  12   5  18      692.08      750.47     72.82 o 
  13   5  18    10109.52    10126.43    316.91 o 
  14   5  18      229.19      126.12    119.10 o 
  15   5  18      404.65      446.83    158.74 o 
   0   6  18     3274.82     2929.72    194.42 o 
   1   6  18    28914.84    28391.27    563.60 o 
   2   6  18      699.09      947.60     62.62 o 
   3   6  18      324.49      234.16     60.05 o 
   4   6  18      860.86      699.53     70.93 o 
   5   6  18    24045.01    24642.05    568.18 o 
   6   6  18       18.88      -84.54     56.36 o 
   7   6  18    23731.15    23786.30    622.71 o 
   8   6  18     1127.86     1367.97    106.32 o 
   9   6  18     8529.33     8156.56    173.66 o 
  10   6  18      312.86      173.51     58.33 o 
  11   6  18      697.18      656.02    184.66 o 
  12   6  18      652.79      829.16    173.83 o 
  13   6  18    21518.37    22775.24    630.27 o 
  14   6  18      633.12      438.38    132.77 o 
   1   7  18     1904.39     1712.23     97.76 o 
   2   7  18      487.72      415.92     69.66 o 
   3   7  18     9632.98     9683.91    337.08 o 
   4   7  18     5097.58     5512.11    160.81 o 
   5   7  18     9968.30     9265.44    237.94 o 
   6   7  18     2932.15     2687.45    113.55 o 
   7   7  18     1866.28     1919.01     85.57 o 
   8   7  18     1976.76     1952.80     89.59 o 
   9   7  18      100.48      -20.76     80.08 o 
  10   7  18     1453.19     1412.01     92.40 o 
  11   7  18       47.61       -2.86     77.94 o 
  12   7  18      428.76      584.78    126.91 o 
  13   7  18      440.14      819.79    144.31 o 
  14   7  18       36.04       30.51    108.22 o 
   0   8  18        6.03      188.38    153.54 o 
   1   8  18    24477.23    25586.78    502.86 o 
   2   8  18       26.45       23.54     79.50 o 
   3   8  18    13549.72    13855.71    425.02 o 
   4   8  18      171.80       95.24     54.77 o 
   5   8  18       30.49       94.56     98.13 o 
   6   8  18     3027.92     2689.17    135.19 o 
   7   8  18     3340.49     2821.63    116.17 o 
   8   8  18     3239.86     3291.94    155.14 o 
   9   8  18     6282.33     5864.48    328.30 o 
  10   8  18     1117.42     1277.35    151.39 o 
  11   8  18     8125.17     8849.70    523.06 o 
  12   8  18      241.83      372.59    180.31 o 
  13   8  18     3246.72     3557.96    191.30 o 
   1   9  18      939.71      976.16    119.46 o 
   2   9  18      352.23      202.61    107.43 o 
   3   9  18      116.49       93.59     62.58 o 
   4   9  18      222.51      166.65    123.31 o 
   5   9  18       79.97      142.73     79.88 o 
   6   9  18       57.11      208.73     72.03 o 
   7   9  18      902.61     1097.80    139.48 o 
   8   9  18      990.36      962.98    107.45 o 
   9   9  18     3288.58     3619.12    213.46 o 
  10   9  18     1757.46     1854.81    154.05 o 
  11   9  18      996.25      918.01    135.74 o 
  12   9  18      588.25      305.92    200.16 o 
  13   9  18      839.09      514.57    140.19 o 
   0  10  18      312.31      302.19    263.72 o 
   1  10  18      862.64      376.11    287.27 o 
   2  10  18      129.84       57.32    168.53 o 
   3  10  18       85.92       93.97    149.06 o 
   4  10  18     1373.29     1481.53    124.06 o 
   5  10  18        8.38       13.53     90.21 o 
   6  10  18     4799.59     4275.70    237.41 o 
   7  10  18     1566.47     1170.01    148.89 o 
   8  10  18     1425.71     1305.93     99.38 o 
   9  10  18     3289.88     3383.45    270.10 o 
  10  10  18     1054.96     1286.83    153.18 o 
  11  10  18      329.49      552.87    210.08 o 
  12  10  18      232.23      294.69    159.18 o 
   1  11  18        9.61      223.83     75.65 o 
   2  11  18      337.79      302.26     87.54 o 
   3  11  18        4.58      197.80    139.13 o 
   4  11  18      180.67      336.18    132.40 o 
   5  11  18        9.46       89.46    166.89 o 
   6  11  18       13.00      113.79    108.47 o 
   7  11  18      660.64      728.95    102.58 o 
   8  11  18      729.48      992.17    179.87 o 
   9  11  18     1850.98     2269.05    240.12 o 
  10  11  18      180.50      408.94    134.49 o 
  11  11  18      221.32      145.63    126.73 o 
   0  12  18      660.03      516.92    193.25 o 
   1  12  18     9248.91     8652.30    476.41 o 
   2  12  18     1364.20      984.47    295.07 o 
   3  12  18       16.51      -42.59    123.34 o 
   4  12  18     2992.72     3218.09    332.79 o 
   5  12  18     6567.49     6454.41    310.92 o 
   6  12  18     2359.73     2250.49    270.63 o 
   7  12  18    11457.12    11429.19    628.86 o 
   8  12  18     2753.16     3206.83    247.24 o 
   9  12  18     3173.20     3360.49    589.14 o 
  10  12  18      490.82      377.07    143.39 o 
   1  13  18     6598.31     6642.50    315.91 o 
   2  13  18     2452.59     2393.93    205.51 o 
   3  13  18    36103.61    37893.47   1619.83 o 
   4  13  18     3315.98     3423.78    270.03 o 
   5  13  18    32772.58    31122.40   1089.75 o 
   6  13  18      911.86      605.53    139.26 o 
   7  13  18     4139.89     4211.87    501.79 o 
   8  13  18        6.67      -93.87    153.61 o 
   0  14  18      595.24      785.95    323.61 o 
   1  14  18     1605.40     1886.65    254.21 o 
   2  14  18     1383.97     1189.58    201.91 o 
   3  14  18      207.66      169.81    169.01 o 
   4  14  18     1642.56     2312.55    488.20 o 
   5  14  18     3816.49     3917.77    267.74 o 
   6  14  18      533.92      527.85    128.88 o 
   7  14  18     3368.71     2411.43    314.25 o 
   1  15  18      352.02     -121.22    173.85 o 
   2  15  18      962.01      591.18    178.30 o 
   3  15  18     1216.42     1032.66    245.65 o 
   4  15  18      751.83     1042.65    333.63 o 
   1   1  19       42.28      268.96     90.77 o 
   2   1  19     5073.21     4721.21    130.16 o 
   3   1  19     1185.73     1019.50     63.69 o 
   4   1  19     2582.34     2529.70     80.10 o 
   5   1  19     5275.70     5295.44    111.21 o 
   6   1  19      234.06      189.32     51.98 o 
   7   1  19      164.43      324.33     50.61 o 
   8   1  19     2890.68     2966.51    123.53 o 
   9   1  19     1461.59     1496.74     97.33 o 
  10   1  19     7145.14     7236.27    253.60 o 
  11   1  19     7705.98     7613.61    370.91 o 
  12   1  19    14138.80    13816.73    470.24 o 
  13   1  19    10471.54    10173.17    354.66 o 
  14   1  19     3572.48     3854.89    159.58 o 
  15   1  19     3271.40     2929.32    226.63 o 
   0   2  19    54633.29    54040.55   2374.36 o 
   1   2  19    11116.69    11054.72    257.42 o 
   2   2  19    23787.64    22993.73    362.83 o 
   3   2  19     8294.87     7820.76    274.99 o 
   4   2  19     3101.31     3422.80    105.42 o 
   5   2  19     4467.85     4155.65    114.47 o 
   6   2  19     4048.78     4211.70    101.50 o 
   7   2  19     2147.76     1676.70     66.12 o 
   8   2  19     5070.59     5206.04    165.02 o 
   9   2  19      843.26      863.38     67.81 o 
  10   2  19     3075.71     2972.97    126.50 o 
  11   2  19     8609.39     8591.55    284.23 o 
  12   2  19      327.55      365.61     70.09 o 
  13   2  19     2018.33     2196.47    148.82 o 
  14   2  19     2380.19     2566.61    143.44 o 
  15   2  19      245.03      155.26    116.16 o 
   1   3  19     6623.28     7135.48    169.38 o 
   2   3  19    12789.47    12953.28    393.98 o 
   3   3  19    37819.34    37775.73    691.49 o 
   4   3  19     6843.55     6499.07    198.75 o 
   5   3  19    25564.04    25667.24    411.59 o 
   6   3  19      291.12      329.92     72.89 o 
   7   3  19     6145.36     5978.12    120.33 o 
   8   3  19     5990.68     5630.10    176.97 o 
   9   3  19      496.45      582.10     74.06 o 
  10   3  19     6383.00     5754.59    149.11 o 
  11   3  19     5672.99     5326.06    180.69 o 
  12   3  19     2802.41     2519.19    153.36 o 
  13   3  19     4018.97     3648.81    318.11 o 
  14   3  19     1955.24     2107.95    214.14 o 
  15   3  19        5.31       97.75    117.16 o 
   0   4  19     8150.22     8204.72    231.17 o 
   1   4  19    33173.87    34351.21    563.58 o 
   2   4  19      312.87      494.96     61.94 o 
   3   4  19     4605.57     4720.11    104.71 o 
   4   4  19     1179.74     1095.13     50.41 o 
   5   4  19    11058.61    11064.36    255.01 o 
   6   4  19    10136.48     9805.06    159.05 o 
   7   4  19    14307.69    15199.64    317.78 o 
   8   4  19     4280.53     4410.56    147.50 o 
   9   4  19     6216.25     6124.22    193.61 o 
  10   4  19       48.81       40.85     63.64 o 
  11   4  19      251.02      189.83     76.76 o 
  12   4  19     1797.11     1831.96    111.63 o 
  13   4  19    12816.81    13879.24    483.83 o 
  14   4  19      447.46      480.91    124.69 o 
  15   4  19    19074.14    19641.46    592.18 o 
   1   5  19      831.71      711.88     77.36 o 
   2   5  19     1559.41     1768.30     66.59 o 
   3   5  19     9677.51    10024.30    267.43 o 
   4   5  19      233.99      185.59     43.57 o 
   5   5  19     8536.75     8205.06    161.25 o 
   6   5  19      701.41      770.34     54.20 o 
   7   5  19     3323.99     3520.44     90.74 o 
   8   5  19     7538.84     8049.77    196.71 o 
   9   5  19      656.22      784.69     79.40 o 
  10   5  19     4338.49     4259.18    121.15 o 
  11   5  19      818.69      676.02    120.36 o 
  12   5  19     1386.77     1245.22     96.38 o 
  13   5  19      427.55      155.64    134.41 o 
  14   5  19       43.98      -19.99    108.71 o 
   0   6  19     3663.24     4199.32    259.46 o 
   1   6  19    30197.70    29982.89    594.97 o 
   2   6  19     9414.23     9003.44    222.01 o 
   3   6  19    15853.09    15438.79    305.76 o 
   4   6  19    12051.37    12655.05    359.28 o 
   5   6  19     3550.45     3436.38    132.73 o 
   6   6  19     1827.60     1740.75     69.39 o 
   7   6  19      639.69      608.14     93.67 o 
   8   6  19      232.19      184.64     79.69 o 
   9   6  19     4251.70     4421.08    205.76 o 
  10   6  19      130.07      279.47     95.23 o 
  11   6  19     1336.46     1587.87    113.13 o 
  12   6  19      288.16      423.03    105.69 o 
  13   6  19      118.17      -19.84    151.35 o 
  14   6  19      140.39      203.24    152.95 o 
   1   7  19     1162.20     1322.21     85.18 o 
   2   7  19     1214.07     1405.09    117.91 o 
   3   7  19    13804.50    13753.78    234.93 o 
   4   7  19      210.48      371.14    107.62 o 
   5   7  19    10791.98    10558.19    238.40 o 
   6   7  19       16.05      -47.63     43.77 o 
   7   7  19        4.26       85.90     58.61 o 
   8   7  19      541.19      682.92    182.49 o 
   9   7  19     4646.19     4712.32    181.83 o 
  10   7  19      334.99      428.71    120.77 o 
  11   7  19     9398.56     9532.33    511.19 o 
  12   7  19      111.59       30.85    144.75 o 
  13   7  19     6967.89     7230.28    333.18 o 
   0   8  19    47159.02    49093.71   1454.27 o 
   1   8  19     8556.27     8031.13    389.69 o 
   2   8  19    24412.81    25051.97    664.70 o 
   3   8  19     1026.41      873.24    103.51 o 
   4   8  19     1254.87     1103.82     74.58 o 
   5   8  19     5025.22     4385.82    197.90 o 
   6   8  19     2781.50     2717.42    150.42 o 
   7   8  19     4564.61     4633.89    202.23 o 
   8   8  19     2780.19     2393.43    215.67 o 
   9   8  19        5.38        9.17     82.08 o 
  10   8  19      207.79      401.25    105.83 o 
  11   8  19     1288.23     1394.12    206.18 o 
  12   8  19      663.86      831.68    246.70 o 
  13   8  19     1230.94     1000.48    386.31 o 
   1   9  19      558.63      589.61    114.63 o 
   2   9  19      830.25      864.37    115.50 o 
   3   9  19     2175.43     1839.30    159.82 o 
   4   9  19     1813.50     1920.98    111.30 o 
   5   9  19      363.28      368.44     96.62 o 
   6   9  19       10.13       -3.87     96.91 o 
   7   9  19       23.41        1.85     70.64 o 
   8   9  19     5613.22     5936.06    278.43 o 
   9   9  19     1008.82      706.80     93.43 o 
  10   9  19    13227.95    12261.12    487.41 o 
  11   9  19     1825.66     1693.39    202.82 o 
  12   9  19     4647.64     4552.50    262.66 o 
   0  10  19    12182.74    12452.78    607.61 o 
   1  10  19       20.75      180.34    128.02 o 
   2  10  19     5933.30     5496.14    319.57 o 
   3  10  19      154.40      190.34     94.27 o 
   4  10  19      201.71       69.49     97.87 o 
   5  10  19      157.40      287.88     92.06 o 
   6  10  19     6721.18     6601.09    383.35 o 
   7  10  19       42.31      261.66    148.87 o 
   8  10  19    12463.85    12142.00    482.02 o 
   9  10  19      949.20     1140.25    172.93 o 
  10  10  19     1367.86     1155.60    221.78 o 
  11  10  19     4309.31     4306.27    242.76 o 
   1  11  19     1795.38     2257.85    230.86 o 
   2  11  19       44.65       -3.72    133.88 o 
   3  11  19    11394.70    12612.91    455.92 o 
   4  11  19       18.23      213.16    227.68 o 
   5  11  19    14854.57    14805.67    441.15 o 
   6  11  19      100.87      -61.84    104.62 o 
   7  11  19     2822.52     2481.43    158.05 o 
   8  11  19     1381.10     1408.34    152.16 o 
   9  11  19     1724.83     1403.69    149.08 o 
  10  11  19     1110.66      980.05    219.34 o 
   0  12  19     2303.68     3391.36    356.23 o 
   1  12  19      147.10      141.39     97.52 o 
   2  12  19     1773.43     2105.42    313.22 o 
   3  12  19       26.33       55.30    142.03 o 
   4  12  19      985.64      881.74    167.72 o 
   5  12  19     2660.04     2853.94    304.73 o 
   6  12  19      840.45      952.75    175.33 o 
   7  12  19     5943.58     5934.62    600.41 o 
   8  12  19      669.92      738.47    205.70 o 
   9  12  19     2509.16     2482.14    252.44 o 
   1  13  19       34.80     -121.13    160.36 o 
   2  13  19     3161.56     3647.81    325.74 o 
   3  13  19        8.00      235.21    162.43 o 
   4  13  19     5984.26     5089.81    407.54 o 
   5  13  19      258.23       53.60    112.31 o 
   6  13  19     3727.36     3297.06    350.04 o 
   7  13  19     1825.00     1554.75    261.06 o 
   8  13  19     1056.98      959.84    228.50 o 
   0  14  19      228.78      342.74    199.64 o 
   1  14  19    14983.95    15426.60    741.19 o 
   2  14  19        1.52      124.44    169.15 o 
   3  14  19     1661.36     1364.18    195.86 o 
   4  14  19     1436.86     1355.28    192.05 o 
   5  14  19     1738.42     1311.06    183.43 o 
   6  14  19     1881.84     1360.79    177.50 o 
   1  15  19     2447.27     2368.85    238.77 o 
   2  15  19     1180.26     1029.36    222.18 o 
   0   0  20   143695.92   153790.95   8119.99 o 
   1   0  20    27365.57    26890.24    709.37 o 
   2   0  20    61613.15    64616.80   1988.13 o 
   3   0  20    10841.78     9927.92    475.86 o 
   4   0  20      482.37      517.35    162.49 o 
   5   0  20      290.08      225.96     90.77 o 
   6   0  20    41763.31    40023.15   1605.52 o 
   7   0  20     1275.24     1365.68    134.59 o 
   8   0  20    47982.80    48884.09   1222.82 o 
   9   0  20       27.63      103.31    187.97 o 
  10   0  20     5970.51     5448.39    291.47 o 
  11   0  20      510.77      815.21    117.04 o 
  12   0  20     3248.77     2915.82    225.50 o 
  13   0  20     4858.90     4934.98    357.78 o 
  14   0  20     9430.63     9378.66    626.75 o 
  15   0  20     1832.32     2135.14    469.91 o 
   1   1  20     3414.67     3183.71    106.57 o 
   2   1  20     8885.87     8740.64    228.47 o 
   3   1  20      276.83      292.01     55.48 o 
   4   1  20    14199.90    12940.89    268.27 o 
   5   1  20       26.18       81.39     43.00 o 
   6   1  20     1270.41     1450.90     82.24 o 
   7   1  20       49.22      124.59     58.25 o 
   8   1  20    13109.06    13411.35    469.54 o 
   9   1  20      127.30       13.37     61.58 o 
  10   1  20    30057.30    30038.06    888.49 o 
  11   1  20     1923.77     1884.80    141.26 o 
  12   1  20    12373.72    12550.10    457.47 o 
  13   1  20     1851.44     1954.99    113.46 o 
  14   1  20      118.48      267.04    100.89 o 
  15   1  20      105.06      256.10    122.03 o 
   0   2  20      598.17      534.92    271.09 o 
   1   2  20     4841.85     4766.71    121.75 o 
   2   2  20      463.96      483.63     87.48 o 
   3   2  20    11472.36    11809.34    287.06 o 
   4   2  20      465.00      401.96     64.54 o 
   5   2  20     2369.70     2557.04     81.82 o 
   6   2  20      870.06      805.88     53.29 o 
   7   2  20     1285.01     1446.50     79.33 o 
   8   2  20     1220.24     1336.89     65.24 o 
   9   2  20      170.89      166.72     53.76 o 
  10   2  20      243.01      167.18     66.21 o 
  11   2  20      218.09      119.04     68.99 o 
  12   2  20       92.49      162.96     85.00 o 
  13   2  20      243.37      458.80    114.07 o 
  14   2  20      479.09      192.25    122.98 o 
  15   2  20      759.20      851.33    143.82 o 
   1   3  20      504.97      589.17     99.57 o 
   2   3  20    15867.55    16020.44    371.17 o 
   3   3  20     4723.58     4819.16    159.01 o 
   4   3  20    13091.63    12416.60    300.60 o 
   5   3  20     1008.43     1026.16     94.49 o 
   6   3  20     3953.89     4394.96    121.14 o 
   7   3  20     1023.69     1012.14     74.15 o 
   8   3  20       68.04       -5.52     62.54 o 
   9   3  20     3625.58     3299.02    199.87 o 
  10   3  20     5462.08     4702.02    220.63 o 
  11   3  20     7187.55     6861.31    187.94 o 
  12   3  20     5058.82     4915.08    265.09 o 
  13   3  20     4407.10     3854.73    187.75 o 
  14   3  20     1456.35     1487.84    191.16 o 
   0   4  20    18371.05    19691.55    340.72 o 
   1   4  20     2149.61     2305.71    107.71 o 
   2   4  20     3027.75     2851.98    109.13 o 
   3   4  20     1236.57     1406.64     85.24 o 
   4   4  20      742.58      888.29     77.65 o 
   5   4  20      827.68      791.99     87.58 o 
   6   4  20        6.66       27.73     47.24 o 
   7   4  20       62.93       70.17     53.54 o 
   8   4  20     1793.78     1799.73    105.91 o 
   9   4  20      308.56      266.39     67.47 o 
  10   4  20     1371.49     1318.81     94.00 o 
  11   4  20     1199.26     1084.00    115.61 o 
  12   4  20      379.37      368.48     96.86 o 
  13   4  20      123.08      154.32    126.67 o 
  14   4  20      207.89       11.74    119.40 o 
   1   5  20       41.87       29.26     50.52 o 
   2   5  20     1575.72     1496.20     92.61 o 
   3   5  20       38.46      179.67     45.85 o 
   4   5  20     6271.58     5789.42    132.51 o 
   5   5  20      467.46      529.22     73.22 o 
   6   5  20     5056.35     4802.73    119.39 o 
   7   5  20       12.53        2.26     47.24 o 
   8   5  20     5115.73     4950.64    172.69 o 
   9   5  20     1886.46     1982.21    153.25 o 
  10   5  20     3903.54     3649.17    159.60 o 
  11   5  20     2751.78     3129.13    267.19 o 
  12   5  20      432.52      410.33    155.34 o 
  13   5  20     2169.03     2056.08    170.84 o 
  14   5  20     3851.52     3503.32    204.71 o 
   0   6  20    19758.20    19538.54    821.87 o 
   1   6  20      148.40      216.06    114.22 o 
   2   6  20     9413.69     8979.96    242.50 o 
   3   6  20      317.69      340.76    106.55 o 
   4   6  20     1118.20      999.14     86.42 o 
   5   6  20      354.05      539.56     73.97 o 
   6   6  20     1007.79      745.28     56.07 o 
   7   6  20      219.36      202.73     47.13 o 
   8   6  20     1215.41     1079.15    101.77 o 
   9   6  20      848.82      980.59     89.73 o 
  10   6  20      210.55      110.18     63.51 o 
  11   6  20       44.92      111.63     90.47 o 
  12   6  20      801.95      660.25    119.13 o 
  13   6  20      238.30      544.05    131.61 o 
   1   7  20      270.46       43.95     95.63 o 
   2   7  20     6716.08     6951.52    242.87 o 
   3   7  20       72.00       86.02     78.30 o 
   4   7  20     7957.57     7739.87    288.36 o 
   5   7  20      542.22      631.80     67.96 o 
   6   7  20     1068.82     1203.80     73.44 o 
   7   7  20     2026.62     2171.79    128.65 o 
   8   7  20    16053.98    17097.78    543.99 o 
   9   7  20     7216.34     7319.04    325.99 o 
  10   7  20    28856.55    30766.95    902.13 o 
  11   7  20     6495.40     7186.05    300.73 o 
  12   7  20    16652.85    18316.88    662.88 o 
  13   7  20     3537.83     3797.34    215.03 o 
   0   8  20    87964.67    91568.22   3027.69 o 
   1   8  20     7883.65     7340.30    254.93 o 
   2   8  20    51048.33    51380.50   1394.08 o 
   3   8  20     3932.06     3974.62    152.40 o 
   4   8  20     1094.12     1010.90    158.00 o 
   5   8  20      122.41        9.34     66.68 o 
   6   8  20     9942.44    10712.27    407.93 o 
   7   8  20     1326.59     1419.94    115.64 o 
   8   8  20    22596.53    23333.06    578.00 o 
   9   8  20      658.55      719.74    102.69 o 
  10   8  20    11286.37    10914.43    434.16 o 
  11   8  20       41.04      137.51    149.97 o 
  12   8  20       59.67     -180.19    128.05 o 
   1   9  20      273.72      237.85    132.95 o 
   2   9  20       69.51      263.51    153.33 o 
   3   9  20        3.06      108.60    155.84 o 
   4   9  20       74.60       26.46    136.18 o 
   5   9  20      865.22      775.06     81.73 o 
   6   9  20     1062.97     1243.48    155.36 o 
   7   9  20      152.13       -3.47     77.62 o 
   8   9  20     1388.46     1109.76     88.70 o 
   9   9  20      249.47      277.08    106.75 o 
  10   9  20     1519.57     1320.09    146.22 o 
  11   9  20      366.46      259.44    123.07 o 
  12   9  20      385.48      356.24    145.42 o 
   0  10  20    11746.63    11869.13    662.47 o 
   1  10  20     7800.99     8498.39    303.12 o 
   2  10  20     4828.23     4777.43    264.19 o 
   3  10  20     2389.61     2104.70    155.43 o 
   4  10  20     1178.80     1042.96    137.03 o 
   5  10  20      489.54      428.67     78.58 o 
   6  10  20    13480.65    13113.31    566.56 o 
   7  10  20      421.90      326.54     88.36 o 
   8  10  20    12130.16    11953.63    380.42 o 
   9  10  20      663.56      822.99    144.83 o 
  10  10  20     3215.65     2781.51    195.62 o 
  11  10  20      207.85      433.99    298.60 o 
   1  11  20      585.84      682.97    182.63 o 
   2  11  20    14857.32    16552.98    576.88 o 
   3  11  20     3318.64     3671.26    357.58 o 
   4  11  20    31412.84    33039.77    965.72 o 
   5  11  20     2513.91     2277.06    211.61 o 
   6  11  20     8356.52     7617.46    336.97 o 
   7  11  20      663.05      634.45    164.10 o 
   8  11  20      680.40      475.36    113.01 o 
   9  11  20       28.18       70.64    124.66 o 
  10  11  20     7132.68     7531.90    393.84 o 
   0  12  20     5367.54     4819.79    366.51 o 
   1  12  20     4132.59     5005.99    356.80 o 
   2  12  20     3007.44     3193.33    234.34 o 
   3  12  20     3107.06     3666.07    231.55 o 
   4  12  20      486.39       48.65    186.96 o 
   5  12  20     1570.92     1308.18    185.62 o 
   6  12  20     3247.27     2968.84    242.85 o 
   7  12  20      564.44      551.93    152.53 o 
   8  12  20     2182.36     2235.42    200.63 o 
   1  13  20      234.03     -155.61    175.34 o 
   2  13  20      375.53      450.47    171.85 o 
   3  13  20      870.43     1026.07    247.98 o 
   4  13  20     1173.42      999.23    284.26 o 
   5  13  20      498.28      774.14    176.87 o 
   6  13  20     3945.03     4105.74    299.17 o 
   7  13  20      239.64      148.62    184.88 o 
   0  14  20     1842.35     1705.81    339.75 o 
   1  14  20      721.81      369.88    214.49 o 
   2  14  20     2138.58     1649.88    172.38 o 
   3  14  20     1714.06     2014.47    381.73 o 
   4  14  20      342.32      159.44    338.15 o 
   1   1  21      107.33      187.59    109.55 o 
   2   1  21    19458.28    19261.21    360.30 o 
   3   1  21     1105.16      998.23    116.34 o 
   4   1  21    23868.03    23129.87    539.98 o 
   5   1  21     1623.78     1620.73     78.66 o 
   6   1  21    15943.69    15150.33    340.35 o 
   7   1  21     1253.79     1319.74    122.36 o 
   8   1  21      718.94      696.36     73.70 o 
   9   1  21     4629.18     4476.90    225.26 o 
  10   1  21     7093.31     7124.45    420.50 o 
  11   1  21     2270.62     2592.48    226.49 o 
  12   1  21     6771.22     7213.82    253.38 o 
  13   1  21        7.11      -42.80     89.47 o 
  14   1  21     1119.25      876.15    112.41 o 
   0   2  21    42711.77    41967.77   1239.64 o 
   1   2  21      563.91      529.05     77.12 o 
   2   2  21    13812.52    14474.85    312.06 o 
   3   2  21       57.20       96.79     54.45 o 
   4   2  21       50.66       95.39     41.21 o 
   5   2  21     1444.70     1533.15     87.79 o 
   6   2  21     4812.06     5255.55    169.77 o 
   7   2  21     4033.43     4122.58    163.30 o 
   8   2  21    20804.58    21797.22    705.64 o 
   9   2  21      147.79      197.39     61.83 o 
  10   2  21     5309.45     5397.32    297.41 o 
  11   2  21     5671.00     5518.67    253.24 o 
  12   2  21      407.14      292.96    124.64 o 
  13   2  21     6935.23     6788.23    270.13 o 
  14   2  21     1809.19     1531.62    157.83 o 
   1   3  21     6727.07     6754.50    159.63 o 
   2   3  21      311.55      340.48     64.77 o 
   3   3  21    21835.69    23120.61    511.00 o 
   4   3  21     4861.26     4873.18    127.83 o 
   5   3  21    26816.41    26739.03    904.22 o 
   6   3  21    14310.40    14515.92    333.47 o 
   7   3  21     3603.01     3475.03    119.30 o 
   8   3  21     9650.72    10203.34    338.49 o 
   9   3  21       27.10       37.43     76.19 o 
  10   3  21    10489.52    10680.69    399.54 o 
  11   3  21     2039.59     2052.13    455.52 o 
  12   3  21     1960.57     2116.56    228.01 o 
  13   3  21       17.10       85.14    124.83 o 
  14   3  21        7.29      164.58    140.36 o 
   0   4  21     2719.18     2623.65    119.06 o 
   1   4  21      447.33      494.39     44.74 o 
   2   4  21     5792.56     5664.32    176.36 o 
   3   4  21     2113.96     2043.52     94.03 o 
   4   4  21     3255.94     3418.76    118.71 o 
   5   4  21    11834.79    11784.93    387.58 o 
   6   4  21     1682.67     1710.65    105.47 o 
   7   4  21    13522.67    14279.34    319.07 o 
   8   4  21     5977.29     5876.39    177.83 o 
   9   4  21     4936.65     5133.23    145.13 o 
  10   4  21     4899.91     4573.28    180.95 o 
  11   4  21        6.61       39.73    129.96 o 
  12   4  21      522.81      526.89    106.94 o 
  13   4  21     5160.90     4762.18    266.78 o 
  14   4  21      615.97      631.14    128.16 o 
   1   5  21     1942.64     2074.59    104.70 o 
   2   5  21      144.72      135.93     80.63 o 
   3   5  21    10940.41    10455.24    358.79 o 
   4   5  21       14.39      -29.57     48.23 o 
   5   5  21     4234.62     4243.60    183.44 o 
   6   5  21     1664.19     2068.58    163.90 o 
   7   5  21      629.59      522.02     84.74 o 
   8   5  21     2544.19     2500.44    131.61 o 
   9   5  21       57.85       27.76     61.36 o 
  10   5  21      376.04      430.80     71.48 o 
  11   5  21      866.86      756.46    144.72 o 
  12   5  21      118.08      279.92    188.03 o 
  13   5  21      439.64      388.45    203.19 o 
   0   6  21    21240.00    21378.04    724.47 o 
   1   6  21      202.38      193.97     70.09 o 
   2   6  21     7958.97     8017.13    214.36 o 
   3   6  21       22.92       -8.54     47.54 o 
   4   6  21      418.08      511.34     56.25 o 
   5   6  21     1242.15     1397.05     84.61 o 
   6   6  21     7057.68     7031.48    183.68 o 
   7   6  21     2092.88     2020.87    125.92 o 
   8   6  21    10704.85    11070.73    242.43 o 
   9   6  21     1119.60      920.67     72.60 o 
  10   6  21    10058.69     9926.86    442.25 o 
  11   6  21     1274.24     1074.68    113.23 o 
  12   6  21     1606.90     1658.39    130.62 o 
  13   6  21      727.15      748.01    130.36 o 
   1   7  21      172.16      121.27    104.80 o 
   2   7  21        6.42       24.99     71.88 o 
   3   7  21      754.47      726.63    100.13 o 
   4   7  21      384.99      461.50     68.62 o 
   5   7  21     3254.53     3431.96    164.02 o 
   6   7  21     1983.16     1903.66    110.45 o 
   7   7  21      150.36      172.90     69.55 o 
   8   7  21      143.44      142.52     80.65 o 
   9   7  21     1742.66     1736.39    161.45 o 
  10   7  21     1282.98     1135.38    154.15 o 
  11   7  21     1784.16     2209.77    405.88 o 
  12   7  21     1233.97     1083.52    168.11 o 
   0   8  21     3874.65     3901.42    296.16 o 
   1   8  21    16224.22    16655.22    696.88 o 
   2   8  21     2433.43     2145.81    151.49 o 
   3   8  21     3394.55     3600.08    136.84 o 
   4   8  21      324.41      208.04     71.44 o 
   5   8  21      369.58      329.98     74.95 o 
   6   8  21     8208.14     8273.67    275.61 o 
   7   8  21     2382.84     2492.33    178.13 o 
   8   8  21     6626.86     6138.99    259.23 o 
   9   8  21      270.64      232.60    105.42 o 
  10   8  21     1736.39     1413.43    157.14 o 
  11   8  21     1907.31     1865.79    211.66 o 
  12   8  21       50.39      -80.16    137.66 o 
   1   9  21      938.00     1040.30    237.58 o 
   2   9  21     8355.70     8634.13    413.07 o 
   3   9  21     4266.50     4827.19    182.72 o 
   4   9  21    24066.89    24519.49    590.16 o 
   5   9  21      773.55      690.30    172.08 o 
   6   9  21     4599.03     4587.14    192.13 o 
   7   9  21       53.42      105.37     74.04 o 
   8   9  21     2153.54     2204.52    163.02 o 
   9   9  21     4029.93     3847.91    181.80 o 
  10   9  21    13699.03    15599.12    512.27 o 
  11   9  21     2905.76     2835.73    214.78 o 
   0  10  21    11342.45    12190.01    656.93 o 
   1  10  21      196.39      242.56    232.52 o 
   2  10  21    16986.36    17343.54    564.09 o 
   3  10  21     2114.60     2271.65    401.26 o 
   4  10  21     2978.84     2906.31    132.65 o 
   5  10  21     7120.94     7121.75    280.70 o 
   6  10  21     2161.75     1799.57    121.81 o 
   7  10  21     4477.08     4576.23    180.82 o 
   8  10  21     3621.00     3571.01    183.91 o 
   9  10  21     1316.12      961.14    110.01 o 
  10  10  21      179.67       80.26    123.78 o 
   1  11  21      391.30      333.81    325.68 o 
   2  11  21     1408.54     1392.99    187.67 o 
   3  11  21     4204.92     4129.14    256.27 o 
   4  11  21     3724.08     3191.81    417.54 o 
   5  11  21     4041.00     4282.79    444.91 o 
   6  11  21     5943.47     5877.10    477.92 o 
   7  11  21     2242.14     2472.37    261.85 o 
   8  11  21     3834.21     3885.97    230.09 o 
   9  11  21      204.43      651.61    254.72 o 
   0  12  21      540.72      621.96    243.35 o 
   1  12  21      158.64      100.36    147.44 o 
   2  12  21        6.50       60.90    168.40 o 
   3  12  21      180.93      218.14    186.54 o 
   4  12  21      869.46      925.65    293.13 o 
   5  12  21        4.84     -236.05    193.57 o 
   6  12  21     4250.16     3721.47    331.27 o 
   7  12  21       96.53     -225.72    267.27 o 
   1  13  21      182.53      133.29    167.97 o 
   2  13  21      522.52      392.25    259.23 o 
   3  13  21      966.22      632.94    178.42 o 
   4  13  21      130.90       31.55    196.65 o 
   5  13  21      556.56      499.93    216.03 o 
   6  13  21      142.18      670.10    205.84 o 
   0  14  21      199.79     -100.78    370.21 o 
   1  14  21     2424.42     2706.46    326.17 o 
   2  14  21      385.35      419.65    217.30 o 
   0   0  22      509.73      530.49    240.17 o 
   1   0  22     5548.51     5193.11    310.03 o 
   2   0  22     1002.20     1188.34    103.55 o 
   3   0  22    14574.67    13125.50    352.20 o 
   4   0  22     3785.83     3675.35    187.09 o 
   5   0  22     6996.32     6739.19    363.51 o 
   6   0  22      766.05      857.77    165.92 o 
   7   0  22       38.86      -18.46    147.52 o 
   8   0  22     1918.45     2044.15    267.54 o 
   9   0  22     5204.24     5195.59    306.16 o 
  10   0  22      401.02      160.47    100.82 o 
  11   0  22    10896.17    10422.26    518.99 o 
  12   0  22      145.25       77.38    134.01 o 
  13   0  22     7843.23     8181.39    404.13 o 
  14   0  22      123.94      272.48    181.77 o 
   1   1  22     1542.51     1737.23    166.92 o 
   2   1  22       81.59      188.64     61.81 o 
   3   1  22    12579.93    12618.96    282.20 o 
   4   1  22      832.18      756.21     69.07 o 
   5   1  22    23434.90    22601.80    756.81 o 
   6   1  22      574.69      442.96    108.43 o 
   7   1  22     3808.33     3712.09    108.92 o 
   8   1  22       90.88       86.00     58.53 o 
   9   1  22       52.58      134.78     68.21 o 
  10   1  22      869.21      942.77     90.82 o 
  11   1  22      392.15      414.89     72.36 o 
  12   1  22       40.70       89.55    134.00 o 
  13   1  22      398.08      634.45    115.53 o 
  14   1  22      207.39      268.27    171.33 o 
   0   2  22      388.11      432.05    137.52 o 
   1   2  22     2820.64     2777.77    106.49 o 
   2   2  22     2616.53     2751.78     98.55 o 
   3   2  22       13.74      171.09     88.10 o 
   4   2  22     6076.03     5708.70    243.27 o 
   5   2  22    15632.60    16258.44    536.95 o 
   6   2  22     9932.20    10134.26    276.86 o 
   7   2  22    20043.06    21007.16    722.37 o 
   8   2  22     7455.08     7254.58    273.09 o 
   9   2  22     2862.11     3323.87    179.63 o 
  10   2  22     1052.21     1063.07    114.19 o 
  11   2  22      321.82      552.45    117.39 o 
  12   2  22      258.24      403.72    127.60 o 
  13   2  22     7820.16     8229.73    449.45 o 
  14   2  22     1023.77      511.66    140.36 o 
   1   3  22      679.49      873.68     70.99 o 
   2   3  22     5057.97     4722.83    150.66 o 
   3   3  22    17418.88    16987.35    654.47 o 
   4   3  22      994.26     1186.53    101.16 o 
   5   3  22    21268.84    20802.43    592.20 o 
   6   3  22     2623.25     2770.41    126.49 o 
   7   3  22     4051.79     4194.82    162.94 o 
   8   3  22     1880.23     1679.21    131.00 o 
   9   3  22       69.03       25.91     71.54 o 
  10   3  22       26.22       11.91     72.82 o 
  11   3  22     3130.12     2918.24    157.82 o 
  12   3  22       13.50      238.65    130.42 o 
  13   3  22     3313.97     2892.68    356.52 o 
   0   4  22     5714.89     6220.71    399.86 o 
   1   4  22     5899.72     6022.58    296.56 o 
   2   4  22     1568.69     1905.73    145.92 o 
   3   4  22      166.77      239.13     76.74 o 
   4   4  22      585.67      645.62     86.10 o 
   5   4  22     1494.96     1430.95     92.38 o 
   6   4  22     1957.20     1986.22    118.39 o 
   7   4  22     5077.25     4844.51    210.41 o 
   8   4  22      374.98      428.35     65.93 o 
   9   4  22     1708.51     1539.20     89.40 o 
  10   4  22      101.96       -6.98    121.86 o 
  11   4  22       47.88       54.92     92.90 o 
  12   4  22        0.71      120.20    171.10 o 
  13   4  22     1393.92     1238.09    204.21 o 
   1   5  22    10641.90    11386.81    333.82 o 
   2   5  22     6190.28     6981.25    317.51 o 
   3   5  22    46743.07    49465.07   1444.40 o 
   4   5  22     5849.32     6121.76    215.14 o 
   5   5  22    24755.28    26329.11    555.99 o 
   6   5  22     2586.91     2708.05    128.10 o 
   7   5  22     1037.31     1073.39     73.22 o 
   8   5  22      257.22      286.88     74.29 o 
   9   5  22     6295.30     6096.75    166.14 o 
  10   5  22       78.30      157.10     81.16 o 
  11   5  22    15405.49    15718.95    535.88 o 
  12   5  22      118.36      359.90    126.83 o 
  13   5  22     5920.98     5194.06    272.83 o 
   0   6  22     1499.71     1708.02    172.78 o 
   1   6  22    26133.92    27331.39    652.13 o 
   2   6  22      718.22      864.26     86.64 o 
   3   6  22      656.53      673.05     82.74 o 
   4   6  22        1.86       10.24     51.74 o 
   5   6  22    15857.41    16158.21    410.24 o 
   6   6  22      884.25      733.84     76.69 o 
   7   6  22    21079.04    21127.19    490.27 o 
   8   6  22     1786.10     1587.71    105.95 o 
   9   6  22    11577.17    12159.83    404.27 o 
  10   6  22       12.07      -96.04     88.06 o 
  11   6  22      299.00      377.61     95.82 o 
  12   6  22       67.55       66.84    170.41 o 
   1   7  22       73.60      -64.59     92.13 o 
   2   7  22      213.84      272.12     73.52 o 
   3   7  22     5146.44     5505.32    170.16 o 
   4   7  22       24.20       35.49     85.65 o 
   5   7  22     2807.51     2480.25    100.94 o 
   6   7  22      187.93      214.60     68.19 o 
   7   7  22      423.81      263.44     75.81 o 
   8   7  22      359.66      349.45     81.49 o 
   9   7  22      228.56      191.96     82.82 o 
  10   7  22      418.17      513.01    116.03 o 
  11   7  22       41.58      175.97    123.48 o 
  12   7  22       11.49      107.38    152.85 o 
   0   8  22     3062.43     3323.43    422.31 o 
   1   8  22     7455.49     7688.88    476.54 o 
   2   8  22     1229.01     1315.15    138.36 o 
   3   8  22     4878.61     4650.17    204.27 o 
   4   8  22       56.92      214.61     72.11 o 
   5   8  22     1001.41     1168.98    156.04 o 
   6   8  22      656.36      755.13     89.51 o 
   7   8  22      536.97      664.67    119.16 o 
   8   8  22     1531.31     1458.16    155.34 o 
   9   8  22     2130.91     2206.18    138.02 o 
  10   8  22      472.10      295.63    204.65 o 
  11   8  22     4125.70     4254.77    295.43 o 
   1   9  22       23.93       43.01    171.06 o 
   2   9  22        7.11        1.56    116.82 o 
   3   9  22       10.50       70.65     94.08 o 
   4   9  22       40.26      135.40    113.78 o 
   5   9  22       33.53      -72.92     99.41 o 
   6   9  22      583.24      802.56     97.20 o 
   7   9  22     1864.27     2006.33    115.40 o 
   8   9  22      765.56      811.89    130.12 o 
   9   9  22      555.78      654.44    127.05 o 
  10   9  22      575.56      556.31    217.15 o 
   0  10  22      130.34      453.93    377.02 o 
   1  10  22      449.73      710.89    165.11 o 
   2  10  22       52.14       78.85    156.57 o 
   3  10  22       17.21      207.17    127.18 o 
   4  10  22      400.98      -39.31    310.60 o 
   5  10  22        0.71       21.52    117.48 o 
   6  10  22     2949.83     2790.31    175.02 o 
   7  10  22      489.02      547.49    120.00 o 
   8  10  22     2033.77     1938.55    177.95 o 
   9  10  22     1915.24     2116.11    188.43 o 
   1  11  22       33.17      -50.02    145.71 o 
   2  11  22       21.22     -194.33    158.06 o 
   3  11  22      649.57      532.67    259.72 o 
   4  11  22      661.60      966.52    225.26 o 
   5  11  22        1.25      227.41    276.45 o 
   6  11  22      143.23     -168.46    248.62 o 
   7  11  22      964.17     1036.27    160.18 o 
   8  11  22       31.86       79.18    205.97 o 
   0  12  22      290.54       41.21    520.15 o 
   1  12  22     5218.95     4815.52    420.26 o 
   2  12  22      283.18      292.22    244.19 o 
   3  12  22      137.92      174.38    169.22 o 
   4  12  22      733.78      511.07    290.72 o 
   5  12  22     4194.89     4022.69    296.41 o 
   6  12  22     1971.62     2122.47    269.99 o 
   1  13  22     5312.31     5478.51    360.47 o 
   2  13  22     1316.14     1380.43    327.09 o 
   3  13  22    30034.86    31017.93   1236.33 o 
   4  13  22     3442.74     3110.74    415.74 o 
   1   1  23        5.68       87.35    112.23 o 
   2   1  23     2558.50     2837.73    111.22 o 
   3   1  23     1080.85     1064.96    106.51 o 
   4   1  23      166.64      252.45     65.54 o 
   5   1  23     2241.58     1870.98    139.75 o 
   6   1  23      426.25      415.57     82.46 o 
   7   1  23       20.27       25.12    101.61 o 
   8   1  23     1273.28     1114.94     84.22 o 
   9   1  23     2318.66     2317.65    129.31 o 
  10   1  23     4905.13     4882.59    305.34 o 
  11   1  23     5555.08     5282.35    322.60 o 
  12   1  23     4582.21     4257.32    218.06 o 
  13   1  23     6013.53     5634.58    291.66 o 
   0   2  23    28120.68    29911.47   1010.18 o 
   1   2  23     7857.86     7781.20    304.23 o 
   2   2  23     6907.31     7006.44    215.47 o 
   3   2  23     4019.12     4116.25    200.18 o 
   4   2  23      477.33      157.24    111.78 o 
   5   2  23     1594.08     1689.59    140.70 o 
   6   2  23     3264.15     3205.41    225.66 o 
   7   2  23      726.83      371.17     68.27 o 
   8   2  23     4379.30     4889.55    247.64 o 
   9   2  23      914.14      971.63    115.12 o 
  10   2  23     2718.93     2827.80    215.85 o 
  11   2  23     4266.53     4022.62    184.69 o 
  12   2  23      222.34      205.38    109.81 o 
  13   2  23     1910.44     1790.88    264.12 o 
   1   3  23     5025.58     5369.32    350.10 o 
   2   3  23     6517.22     6368.21    209.82 o 
   3   3  23    23647.63    21968.58    687.15 o 
   4   3  23     7802.59     8157.22    424.89 o 
   5   3  23    24423.53    25018.14   1006.20 o 
   6   3  23      563.17      613.07    118.91 o 
   7   3  23     3409.23     3872.64    237.15 o 
   8   3  23     2031.06     1965.56    108.41 o 
   9   3  23     1112.06      878.30     88.39 o 
  10   3  23     6307.52     5853.83    304.99 o 
  11   3  23     4686.31     4403.35    309.65 o 
  12   3  23      870.79      714.15    116.33 o 
  13   3  23     2180.48     1959.81    317.67 o 
   0   4  23     4069.59     4517.06    378.68 o 
   1   4  23    22315.19    21486.17    516.84 o 
   2   4  23     1533.07     1663.49     92.97 o 
   3   4  23     1759.04     1981.89    135.54 o 
   4   4  23      842.03      961.45     81.00 o 
   5   4  23     6243.95     6870.73    267.85 o 
   6   4  23     5801.18     5908.86    191.97 o 
   7   4  23    19095.34    20423.59    520.82 o 
   8   4  23     4476.04     4385.97    138.89 o 
   9   4  23    10218.26    10267.06    303.55 o 
  10   4  23      423.61      320.90    128.45 o 
  11   4  23       19.81      183.74    170.42 o 
  12   4  23      460.99      459.50    124.56 o 
  13   4  23     8918.26     9008.92    474.93 o 
   1   5  23      927.78      919.07     87.86 o 
   2   5  23      163.87      195.50     99.36 o 
   3   5  23     6235.79     6573.43    164.92 o 
   4   5  23      374.42      279.34     49.48 o 
   5   5  23     2875.71     3243.84    101.40 o 
   6   5  23      731.27      888.28    113.73 o 
   7   5  23     1760.41     1903.32    114.51 o 
   8   5  23     3226.07     3267.81    144.02 o 
   9   5  23      275.60      363.73    101.32 o 
  10   5  23     3893.40     4021.04    245.73 o 
  11   5  23       23.48      -66.79     89.84 o 
  12   5  23      964.07      722.91    138.93 o 
   0   6  23      237.26      378.24     88.16 o 
   1   6  23    23286.25    24332.36    665.86 o 
   2   6  23     1878.10     2166.86    139.87 o 
   3   6  23     9024.44     9235.14    208.37 o 
   4   6  23     1280.16     1383.38     66.23 o 
   5   6  23      855.30     1060.52    134.94 o 
   6   6  23      182.62      308.65     70.58 o 
   7   6  23     2529.27     2453.16    112.51 o 
   8   6  23        2.16      174.29     84.96 o 
   9   6  23     3086.29     3291.03    284.33 o 
  10   6  23       70.43       39.75    100.79 o 
  11   6  23      782.01      812.28    195.11 o 
  12   6  23      352.68      168.46    138.99 o 
   1   7  23      891.00      991.98    181.21 o 
   2   7  23      717.59      641.82    157.43 o 
   3   7  23     8660.49     9028.21    304.31 o 
   4   7  23      304.07      274.33     63.61 o 
   5   7  23     7578.96     7706.83    232.63 o 
   6   7  23        1.53      107.21     77.52 o 
   7   7  23      135.15       99.75    170.36 o 
   8   7  23      330.34      225.08     91.65 o 
   9   7  23     4726.73     4756.44    192.61 o 
  10   7  23     1113.23     1048.36    145.33 o 
  11   7  23    10740.68    11449.19    788.52 o 
   0   8  23     6634.79     6865.84    459.98 o 
   1   8  23     1865.31     2243.92    387.37 o 
   2   8  23     5273.93     5124.95    231.31 o 
   3   8  23       33.21       12.08    175.04 o 
   4   8  23       38.23      148.43    120.71 o 
   5   8  23     2882.26     2736.53    160.55 o 
   6   8  23     1586.93     1836.38    139.03 o 
   7   8  23     2309.77     2073.10    203.97 o 
   8   8  23     1640.93     1183.71    120.02 o 
   9   8  23       15.10     -191.75    127.83 o 
  10   8  23        2.51      -11.44    147.79 o 
   1   9  23      177.01      219.18    175.15 o 
   2   9  23     1780.30     1923.80    171.73 o 
   3   9  23       29.71       52.07    132.28 o 
   4   9  23     6733.25     7016.98    299.47 o 
   5   9  23       77.97       -4.85     81.85 o 
   6   9  23      578.48      494.59     93.90 o 
   7   9  23       31.01      -93.95    110.14 o 
   8   9  23     2320.22     2600.16    183.68 o 
   9   9  23      514.47      628.18    621.46 o 
   0  10  23     4994.32     5631.82    423.58 o 
   1  10  23       11.70      282.56    131.77 o 
   2  10  23     5386.18     5093.68    247.59 o 
   3  10  23       60.14       33.44    147.31 o 
   4  10  23       43.14        7.38    179.72 o 
   5  10  23      220.23      454.10    189.60 o 
   6  10  23     5850.28     5635.40    334.43 o 
   7  10  23        1.60     -126.29    140.79 o 
   8  10  23     6868.16     7654.34    620.23 o 
   1  11  23     1363.87     1612.89    418.55 o 
   2  11  23      229.46      -14.29    211.29 o 
   3  11  23     8971.74     8198.54    408.95 o 
   4  11  23      206.90      140.70    166.29 o 
   5  11  23     6217.92     6774.29    401.31 o 
   6  11  23      447.30      660.08    165.89 o 
   7  11  23     1216.06     1164.41    162.36 o 
   0  12  23       81.72      107.85    214.69 o 
   1  12  23      370.59       12.46    141.03 o 
   2  12  23      326.12      315.93    302.02 o 
   3  12  23       56.96       47.90    229.75 o 
   4  12  23      234.11      -28.76    251.16 o 
   5  12  23     1943.06     2091.34    379.55 o 
   1  13  23       18.74     -172.07    155.31 o 
   2  13  23     2423.32     2242.94    215.78 o 
   0   0  24    68627.86    74486.16   3619.05 o 
   1   0  24    15591.77    15698.22   1202.35 o 
   2   0  24    26869.36    29007.33   1803.05 o 
   3   0  24     8217.67     8016.68    307.37 o 
   4   0  24        8.57       15.78    164.06 o 
   5   0  24       24.19      139.14    101.76 o 
   6   0  24    26662.17    26109.37   2116.78 o 
   7   0  24     2547.50     2269.25    557.70 o 
   8   0  24    44646.71    42872.66   3687.98 o 
   9   0  24     3324.76     2543.20   1288.90 o 
  10   0  24    14523.28    12408.69   1281.63 o 
  11   0  24        2.39      470.29    215.90 o 
  12   0  24      498.67      223.38    293.19 o 
  13   0  24      948.45     1041.67    316.33 o 
   1   1  24       59.02       17.36    108.98 o 
   2   1  24     6007.24     5858.69    200.72 o 
   3   1  24      192.04      288.40     77.39 o 
   4   1  24    11236.34    10125.23    355.89 o 
   5   1  24      429.43      161.72    103.34 o 
   6   1  24     2453.72     2333.66    122.55 o 
   7   1  24      465.15      581.51     88.42 o 
   8   1  24     5439.34     5516.19    331.12 o 
   9   1  24      733.42      592.95    100.86 o 
  10   1  24    19331.97    19007.38    783.28 o 
  11   1  24     1369.20     1472.84    141.22 o 
  12   1  24     6885.71     5813.90    335.57 o 
   0   2  24      136.14       60.40    221.32 o 
   1   2  24     1361.08     1586.47    251.66 o 
   2   2  24      150.92      134.74    105.54 o 
   3   2  24      482.46      729.89     76.23 o 
   4   2  24       18.06      148.20    141.61 o 
   5   2  24      152.67      225.61     86.91 o 
   6   2  24      172.99      -30.33    187.97 o 
   7   2  24       38.86       73.18     70.99 o 
   8   2  24     1688.00     1622.47    161.73 o 
   9   2  24       55.97      -16.71     86.10 o 
  10   2  24     1126.07      740.88    114.43 o 
  11   2  24       18.93      152.50    130.21 o 
  12   2  24      302.39      695.65    237.73 o 
   1   3  24      282.41      345.51    176.16 o 
   2   3  24     7742.03     7871.52    271.08 o 
   3   3  24     1287.87     1258.40    141.09 o 
   4   3  24     3384.28     3372.22    242.06 o 
   5   3  24      957.38      899.02     87.15 o 
   6   3  24     3903.31     3778.49    188.04 o 
   7   3  24       30.00       72.36    109.71 o 
   8   3  24      677.18      626.81     88.25 o 
   9   3  24     1402.87     1424.04    115.57 o 
  10   3  24     1372.49     1417.20    129.51 o 
  11   3  24     2008.85     1670.33    329.89 o 
  12   3  24     1627.66     1474.15    166.73 o 
   0   4  24    10237.36    10356.91    506.23 o 
   1   4  24      334.44      646.82    290.19 o 
   2   4  24     2697.35     2691.35    210.77 o 
   3   4  24       37.66       -3.68     56.33 o 
   4   4  24       40.63      169.12    109.73 o 
   5   4  24      240.30       90.46     55.80 o 
   6   4  24      558.52      533.37    120.53 o 
   7   4  24      849.90      676.61     80.86 o 
   8   4  24     4311.76     4326.04    212.87 o 
   9   4  24      270.88      239.08     98.11 o 
  10   4  24      176.88      270.74    230.04 o 
  11   4  24        8.57      -20.42    138.84 o 
  12   4  24      878.30      819.12    234.59 o 
   1   5  24      346.35      409.71    124.87 o 
   2   5  24      187.72      123.71     69.32 o 
   3   5  24      104.85      206.10     64.51 o 
   4   5  24     1953.84     1789.07    100.26 o 
   5   5  24        3.13        3.08     54.35 o 
   6   5  24     5689.47     5304.51    250.31 o 
   7   5  24      144.10       95.94     88.37 o 
   8   5  24     6168.97     5824.05    197.83 o 
   9   5  24      715.23      749.50    105.79 o 
  10   5  24     2949.37     2964.77    327.59 o 
  11   5  24     2005.31     1902.18    157.42 o 
   0   6  24    13539.15    14065.03    456.36 o 
   1   6  24      357.17      431.35    140.02 o 
   2   6  24     7480.90     7710.52    273.32 o 
   3   6  24        2.42      -46.87     82.00 o 
   4   6  24       33.71      109.26     71.12 o 
   5   6  24      146.94      126.87     60.35 o 
   6   6  24     2541.54     2258.46    117.05 o 
   7   6  24      114.19      136.65    126.79 o 
   8   6  24     1909.78     1897.49    140.36 o 
   9   6  24      225.51      193.50    118.52 o 
  10   6  24      268.33      377.12    171.31 o 
  11   6  24      567.23       53.11    141.33 o 
   1   7  24      361.73      256.02    105.16 o 
   2   7  24     5441.15     5773.83    186.04 o 
   3   7  24      453.64      272.19     83.56 o 
   4   7  24     7371.90     7651.76    265.16 o 
   5   7  24        7.12      -18.97     73.66 o 
   6   7  24       83.93     -119.26     97.22 o 
   7   7  24      381.78      184.95    129.89 o 
   8   7  24     4913.89     5152.15    281.14 o 
   9   7  24     2862.67     2939.12    176.41 o 
  10   7  24    13998.86    13984.38    657.45 o 
   0   8  24    27438.76    29800.48   1033.10 o 
   1   8  24     3583.32     3977.75    238.92 o 
   2   8  24    16965.36    16566.12    666.33 o 
   3   8  24     1864.75     1742.29    318.76 o 
   4   8  24       10.83      -77.04    125.20 o 
   5   8  24       29.43     -149.49    114.80 o 
   6   8  24     6348.70     6699.45    293.77 o 
   7   8  24      966.41      947.58    144.94 o 
   8   8  24    14764.06    14206.99    560.33 o 
   9   8  24      525.00      382.20    104.95 o 
  10   8  24     5329.40     5018.42    447.99 o 
   1   9  24       22.83       11.09    134.51 o 
   2   9  24      716.44      272.79    152.95 o 
   3   9  24      325.20      690.57    184.73 o 
   4   9  24      627.16      649.54    232.25 o 
   5   9  24      549.34      312.41    127.91 o 
   6   9  24      999.83     1075.71    291.00 o 
   7   9  24      180.50      457.46    138.14 o 
   8   9  24     1459.27     1378.29    173.15 o 
   9   9  24      335.10      266.30    286.41 o 
   0  10  24     3180.94     3942.33    703.56 o 
   1  10  24     4198.89     4645.60    428.09 o 
   2  10  24     1427.26     1203.83    212.05 o 
   3  10  24     2096.04     1998.73    238.59 o 
   4  10  24      525.74      756.21    141.94 o 
   5  10  24       19.46     -224.24    182.97 o 
   6  10  24     8005.70     7298.90    420.29 o 
   7  10  24     1453.28     1471.94    177.40 o 
   1  11  24      264.48       86.67    159.34 o 
   2  11  24     9328.66     9787.51    538.04 o 
   3  11  24     2108.13     2319.57    238.58 o 
   4  11  24    16341.00    17048.22    901.35 o 
   5  11  24     2088.32     2438.51    461.83 o 
   6  11  24     3713.74     3458.63    352.31 o 
   0  12  24     3978.48     3851.85    806.07 o 
   1  12  24      483.02      473.44    207.53 o 
   2  12  24     2193.16     2157.59    283.47 o 
   3  12  24      916.37      618.17    193.48 o 
   1   1  25      117.79      198.40    152.93 o 
   2   1  25    10061.94    10239.10    303.54 o 
   3   1  25     1605.84     1323.66    115.87 o 
   4   1  25    12852.44    12949.64    627.26 o 
   5   1  25     1967.77     2004.63    267.77 o 
   6   1  25     6512.82     6624.31    459.61 o 
   7   1  25       13.52      -31.73    101.60 o 
   8   1  25      192.96      -84.64    127.61 o 
   9   1  25     1901.58     1658.24    266.35 o 
  10   1  25     4109.00     4421.96    261.15 o 
  11   1  25      499.85      682.19    165.01 o 
  12   1  25     2955.54     2604.89    420.63 o 
   0   2  25    30615.79    29728.31   2057.65 o 
   1   2  25     2803.47     2922.55    136.54 o 
   2   2  25     6551.89     7244.63    343.94 o 
   3   2  25        1.29       67.35     89.59 o 
   4   2  25      309.79      554.69     96.06 o 
   5   2  25     4302.55     3900.03    212.04 o 
   6   2  25    10289.77    10114.11    393.42 o 
   7   2  25     4283.19     3951.68    190.04 o 
   8   2  25    16722.52    15777.14    644.63 o 
   9   2  25      498.48      537.48    119.72 o 
  10   2  25     4736.78     4470.49    343.24 o 
  11   2  25     1287.91      958.35    169.42 o 
  12   2  25        5.58      163.53    141.28 o 
   1   3  25     1476.94     1423.86    174.83 o 
   2   3  25      127.49        3.86    147.03 o 
   3   3  25    11535.40    12275.42    668.41 o 
   4   3  25     3524.49     3226.61    170.52 o 
   5   3  25     9215.54     8646.08    398.40 o 
   6   3  25     7030.20     6442.12    231.49 o 
   7   3  25     1325.82     1272.70     94.74 o 
   8   3  25     5044.29     5182.25    269.11 o 
   9   3  25     1258.98     1027.56    134.30 o 
  10   3  25     2746.81     2385.40    211.43 o 
  11   3  25     2366.99     1597.75    207.91 o 
   0   4  25      319.59       41.60    213.66 o 
   1   4  25     1470.92     1808.35    111.50 o 
   2   4  25     1420.80     1274.07    165.18 o 
   3   4  25     1074.28     1073.18    131.29 o 
   4   4  25     2900.70     2763.75    124.43 o 
   5   4  25     6317.90     6923.34    373.56 o 
   6   4  25     1769.21     1959.58    160.73 o 
   7   4  25     3739.81     4377.04    200.66 o 
   8   4  25     3048.47     2904.56    251.96 o 
   9   4  25     1313.84     1200.92    185.64 o 
  10   4  25     1107.27      935.19    198.13 o 
  11   4  25      545.17      495.00    159.75 o 
   1   5  25      674.61     1022.70     97.37 o 
   2   5  25       22.70      114.53     52.11 o 
   3   5  25     5230.38     4961.87    140.76 o 
   4   5  25       12.87      181.76    111.50 o 
   5   5  25     3179.43     3085.79    254.67 o 
   6   5  25      883.83     1050.49    100.74 o 
   7   5  25     1127.67     1006.80    151.05 o 
   8   5  25     1362.71     1266.36    203.30 o 
   9   5  25       55.33       99.54    160.07 o 
  10   5  25      116.06      251.36    144.56 o 
  11   5  25      469.25      527.39    161.68 o 
   0   6  25     4071.76     4031.61    432.90 o 
   1   6  25       30.73      -15.74     99.01 o 
   2   6  25     1116.72     1467.51    168.22 o 
   3   6  25      177.12        8.13    107.43 o 
   4   6  25      746.06     1109.06    106.23 o 
   5   6  25       31.22      113.02     92.38 o 
   6   6  25     6810.19     6444.94    266.70 o 
   7   6  25      420.85      373.90    113.91 o 
   8   6  25     9261.40     9077.73    411.36 o 
   9   6  25      238.54      404.53    133.04 o 
  10   6  25     4266.40     3918.36    235.91 o 
   1   7  25      497.94      408.94    181.77 o 
   2   7  25     2265.96     2385.06    168.73 o 
   3   7  25     3118.07     3565.69    191.09 o 
   4   7  25     2293.48     2512.05    173.01 o 
   5   7  25     3111.35     3456.21    197.69 o 
   6   7  25     1733.66     2108.36    364.51 o 
   7   7  25      129.17       87.31    132.80 o 
   8   7  25      229.73      228.14    160.87 o 
   9   7  25      627.89      498.96    156.81 o 
   0   8  25     1796.05     1630.06    399.86 o 
   1   8  25     4015.89     4777.71    518.82 o 
   2   8  25      689.34      528.69    205.42 o 
   3   8  25      820.11     1317.18    545.14 o 
   4   8  25      845.79     1266.53    268.30 o 
   5   8  25     1224.20     1113.84    148.91 o 
   6   8  25     6092.61     6312.55    387.00 o 
   7   8  25     2377.12     2097.43    277.20 o 
   8   8  25     4422.44     4324.33    304.74 o 
   9   8  25      360.33      -66.90    134.66 o 
   1   9  25      876.78     1092.44    314.18 o 
   2   9  25     8330.44     8260.04    495.91 o 
   3   9  25     6552.37     6922.29    342.74 o 
   4   9  25    15057.05    15242.99    602.12 o 
   5   9  25     1676.05     1294.33    234.69 o 
   6   9  25     3235.81     2679.70    305.67 o 
   7   9  25      205.61      375.14    195.02 o 
   8   9  25     1247.01      861.43    346.29 o 
   0  10  25    13225.55    12879.89    826.36 o 
   1  10  25       48.20      -32.66    182.98 o 
   2  10  25    10929.67    11602.00    658.93 o 
   3  10  25      305.76      371.29    174.55 o 
   4  10  25      584.21      784.96    357.90 o 
   5  10  25     2357.07     2402.75    316.90 o 
   6  10  25     1423.31     1098.75    185.53 o 
   1  11  25      266.98      285.44    166.03 o 
   2  11  25     1053.01      693.13    214.70 o 
   3  11  25     2384.51     1805.99    170.39 o 
   4  11  25     3019.87     3077.22    247.02 o 
   0   0  26      356.23      562.51    324.46 o 
   1   0  26     8056.08     7555.26    344.00 o 
   2   0  26     1723.22     2005.46    173.15 o 
   3   0  26     9513.13     9830.96    558.43 o 
   4   0  26      300.11      392.69    127.91 o 
   5   0  26     6181.74     6115.06    478.35 o 
   6   0  26     4306.84     4682.24    546.31 o 
   7   0  26     1989.91     2270.86    483.30 o 
   8   0  26     3960.50     3222.11    825.97 o 
   9   0  26      427.90      118.18    230.65 o 
  10   0  26     1335.95      632.63    257.27 o 
  11   0  26     4813.07     4156.96    440.85 o 
   1   1  26     1959.22     2319.31    176.77 o 
   2   1  26       34.85      122.49    100.34 o 
   3   1  26     8649.46     8379.67    293.46 o 
   4   1  26        7.26       37.48     72.97 o 
   5   1  26     7760.01     8580.14    771.69 o 
   6   1  26      850.65      758.45    141.60 o 
   7   1  26      555.36      730.43    189.87 o 
   8   1  26       25.71      -32.59    122.79 o 
   9   1  26      153.27      590.61    227.94 o 
  10   1  26       21.74      -53.55    191.69 o 
  11   1  26      194.08       88.71    175.05 o 
   0   2  26       48.06       -8.97    120.47 o 
   1   2  26     5337.20     5136.92    202.66 o 
   2   2  26       20.04      136.50    123.89 o 
   3   2  26      709.78      486.15    104.72 o 
   4   2  26     1730.43     1999.87    160.38 o 
   5   2  26     2161.59     2570.06    164.11 o 
   6   2  26     3293.84     3630.80    365.09 o 
   7   2  26     6190.31     6334.79    434.53 o 
   8   2  26     4590.20     4345.53    543.57 o 
   9   2  26     3451.02     4183.39    262.92 o 
  10   2  26     1607.81     1271.76    278.49 o 
  11   2  26       62.02      227.92    134.74 o 
   1   3  26      591.24      521.54    138.19 o 
   2   3  26      494.01      452.68    153.61 o 
   3   3  26     7378.92     7241.01    374.00 o 
   4   3  26     1843.20     2178.25    370.97 o 
   5   3  26     8936.66     9263.43    559.01 o 
   6   3  26     1339.01     1318.06    130.86 o 
   7   3  26     1909.30     1914.13    250.36 o 
   8   3  26      203.29      286.18    176.27 o 
   9   3  26      326.83      363.10    187.63 o 
  10   3  26      149.92      257.42    163.25 o 
  11   3  26     1990.19     1664.47    235.08 o 
   0   4  26      117.21       55.54    250.76 o 
   1   4  26     5480.82     4251.14    267.65 o 
   2   4  26      497.09      588.78     89.43 o 
   3   4  26      218.26      153.12     81.85 o 
   4   4  26     1015.90     1338.59    140.83 o 
   5   4  26      464.59      328.31    204.20 o 
   6   4  26     1080.02      928.54    141.07 o 
   7   4  26     1199.31     1085.34    229.36 o 
   8   4  26      757.23     1204.10    191.37 o 
   9   4  26      572.33       -2.98    179.08 o 
  10   4  26       34.19      415.93    163.94 o 
   1   5  26     5646.74     5381.55    363.39 o 
   2   5  26     4813.82     5024.45    222.74 o 
   3   5  26    24674.45    24510.28   1462.83 o 
   4   5  26     5954.29     6930.14    295.89 o 
   5   5  26    18312.71    18289.68    544.79 o 
   6   5  26     3185.07     3313.82    305.74 o 
   7   5  26     1737.75     1676.08    184.30 o 
   8   5  26      705.01      718.51    146.32 o 
   9   5  26     3513.16     3759.86    382.12 o 
  10   5  26      167.48       61.14    155.98 o 
   0   6  26      881.51     1085.21    308.36 o 
   1   6  26     4377.70     4549.89    275.68 o 
   2   6  26     1332.85     1325.12    177.80 o 
   3   6  26       64.64      119.95    136.40 o 
   4   6  26       11.35       49.24    152.93 o 
   5   6  26     8235.63     7912.93    570.00 o 
   6   6  26      606.57      771.83    141.83 o 
   7   6  26    14940.07    15489.00    565.15 o 
   8   6  26     1226.82     1084.13    198.65 o 
   9   6  26     3144.24     3273.48    236.48 o 
   1   7  26      119.56      433.21    204.23 o 
   2   7  26      447.99      295.31    166.84 o 
   3   7  26     5439.12     5938.47    327.95 o 
   4   7  26      508.66      869.75    275.69 o 
   5   7  26     5136.95     4887.34    325.87 o 
   6   7  26      490.32      811.34    259.92 o 
   7   7  26      514.71      400.29    169.94 o 
   8   7  26      185.73       92.26    314.01 o 
   0   8  26     1985.34     2353.40    303.41 o 
   1   8  26     3724.76     3786.85    398.50 o 
   2   8  26      651.65      715.70    206.30 o 
   3   8  26     3970.29     3551.02    235.92 o 
   4   8  26       18.41       95.07    162.24 o 
   5   8  26     1303.80      992.23    184.14 o 
   6   8  26      652.80      546.24    169.56 o 
   7   8  26      269.72      327.57    181.89 o 
   8   8  26     1613.92     1607.34    256.80 o 
   1   9  26       34.03     -221.17    181.67 o 
   2   9  26        0.88      145.45    244.72 o 
   3   9  26       82.73      314.03    172.67 o 
   4   9  26      235.89       60.54    159.74 o 
   5   9  26      132.59      348.43    252.01 o 
   6   9  26      331.09      464.31    178.32 o 
   0  10  26      118.54       -1.18    677.72 o 
   1  10  26      436.37      503.83    224.62 o 
   2  10  26       17.08      353.23    176.18 o 
   3  10  26      171.65      133.24    286.72 o 
   4  10  26      158.21      238.04    183.96 o 
   5  10  26      178.83      509.49    182.80 o 
   1  11  26       71.04      216.89    189.69 o 
   1   1  27        6.66      -37.22     98.02 o 
   2   1  27      361.66      719.18    192.89 o 
   3   1  27     1880.04     1731.03    223.93 o 
   4   1  27      275.51      656.00    137.57 o 
   5   1  27     1115.41      923.73    145.75 o 
   6   1  27       61.17      135.81    147.25 o 
   7   1  27       37.32      -16.09    140.93 o 
   8   1  27      342.00      362.31    241.21 o 
   9   1  27     2530.12     2513.14    372.58 o 
  10   1  27     3667.37     3325.65    276.13 o 
   0   2  27    13847.50    14463.78    609.41 o 
   1   2  27     3668.18     3404.46    244.14 o 
   2   2  27     4906.09     5590.88    353.04 o 
   3   2  27     3198.65     3189.44    243.59 o 
   4   2  27        5.59       -2.02    222.97 o 
   5   2  27     1297.54      816.57    230.67 o 
   6   2  27      727.36      620.65    140.84 o 
   7   2  27      727.34      399.62    132.45 o 
   8   2  27     3367.77     3536.44    246.63 o 
   9   2  27      296.94      295.69    232.20 o 
  10   2  27      498.74      290.69    169.84 o 
   1   3  27     2456.71     1925.61    210.18 o 
   2   3  27     2197.42     2275.11    176.77 o 
   3   3  27     7777.59     8111.63    369.70 o 
   4   3  27     1960.39     1684.93    197.89 o 
   5   3  27     9261.81     8697.61    369.35 o 
   6   3  27      100.72      205.99    161.40 o 
   7   3  27      403.16      283.23    171.32 o 
   8   3  27     1786.41     1391.82    421.36 o 
   9   3  27      803.47      667.44    187.59 o 
  10   3  27     5337.99     4399.31    259.59 o 
   0   4  27     6845.09     6554.81    383.92 o 
   1   4  27    12535.01    12856.02   1028.91 o 
   2   4  27     3672.26     2563.34    184.40 o 
   3   4  27     1290.69     1245.82    123.09 o 
   4   4  27      448.65      123.21    103.62 o 
   5   4  27     4268.46     4158.02    209.93 o 
   6   4  27     2965.24     3287.46    297.49 o 
   7   4  27    11936.18    12155.52    530.43 o 
   8   4  27     1923.84     2600.05    263.99 o 
   9   4  27     2703.89     2180.98    256.29 o 
   1   5  27     1558.01     1789.85    381.46 o 
   2   5  27        1.42       11.30    144.07 o 
   3   5  27     6652.45     5741.82    537.06 o 
   4   5  27      249.02      249.88    185.60 o 
   5   5  27     4543.29     3832.98    279.86 o 
   6   5  27      540.69      599.29    193.02 o 
   7   5  27     2096.31     1877.42    199.44 o 
   8   5  27     2321.81     2093.20    218.22 o 
   9   5  27      462.10      389.81    223.40 o 
   0   6  27     1539.81     1448.69    220.67 o 
   1   6  27    15977.53    17307.26    672.35 o 
   2   6  27     1757.55     2013.70    240.93 o 
   3   6  27     6398.77     5733.04    280.97 o 
   4   6  27      562.33      429.23    304.84 o 
   5   6  27      293.57      421.70    172.94 o 
   6   6  27       26.04      383.58    181.43 o 
   7   6  27      547.37      612.72    202.67 o 
   8   6  27       12.98       61.98    141.53 o 
   1   7  27      621.72      684.97    282.21 o 
   2   7  27      408.39      374.14    229.76 o 
   3   7  27     5713.20     5434.35    333.68 o 
   4   7  27      576.38      672.94    179.64 o 
   5   7  27     5054.20     4922.82    267.88 o 
   6   7  27        8.03      270.28    256.71 o 
   7   7  27       17.73      -24.77    162.40 o 
   0   8  27     3992.71     3969.69    416.60 o 
   1   8  27      488.85       48.14    191.36 o 
   2   8  27     3061.82     2749.31    365.12 o 
   3   8  27      678.73      614.70    199.07 o 
   4   8  27       91.03      600.05    203.08 o 
   5   8  27     1816.28     1755.77    237.02 o 
   6   8  27     1698.64     1783.32    280.73 o 
   1   9  27        8.39      161.22    184.36 o 
   2   9  27     1458.66     1245.31    246.26 o 
   3   9  27        6.93       79.51    195.16 o 
   4   9  27     3277.63     3472.65    421.00 o 
   5   9  27       93.72      114.17    216.16 o 
   0  10  27     4107.66     3144.09    407.86 o 
   1  10  27       70.39     -101.90    188.31 o 
   2  10  27     3184.24     2798.21    284.80 o 
   0   0  28    41317.02    45675.25   2497.41 o 
   1   0  28    10096.33    11516.80    660.73 o 
   2   0  28    17450.68    18214.25    890.45 o 
   3   0  28     6180.64     6807.94    769.22 o 
   4   0  28      246.75       86.46    199.81 o 
   5   0  28       25.12     -336.20    228.73 o 
   6   0  28    10406.82    11257.20    959.83 o 
   7   0  28      703.62       28.73    323.08 o 
   8   0  28    21766.99    21253.43   1351.56 o 
   9   0  28     1052.63      966.13    473.14 o 
   1   1  28       43.15      146.08    109.89 o 
   2   1  28     6386.94     6487.48   1303.83 o 
   3   1  28      748.72     1197.80    284.68 o 
   4   1  28     4730.73     4427.55    245.87 o 
   5   1  28       48.10       12.52    149.76 o 
   6   1  28      101.23      279.23    222.18 o 
   7   1  28       12.69      124.42    249.97 o 
   8   1  28     4873.82     4565.49    286.64 o 
   9   1  28     1014.82     1140.18    205.27 o 
   0   2  28      598.36      301.86    258.80 o 
   1   2  28     1879.74     2527.92    168.94 o 
   2   2  28      678.87      810.58    254.30 o 
   3   2  28     1124.85     1068.90    153.87 o 
   4   2  28      754.20      733.73    139.98 o 
   5   2  28       80.73      -23.55    133.22 o 
   6   2  28       46.07       56.73    167.17 o 
   7   2  28      833.14      719.62    331.37 o 
   8   2  28       16.98      149.88    164.69 o 
   9   2  28      172.55       36.34    184.38 o 
   1   3  28      207.59      271.32    160.04 o 
   2   3  28     3229.52     3345.31    311.68 o 
   3   3  28     1828.76     2304.23    263.12 o 
   4   3  28     5940.15     6235.04    327.86 o 
   5   3  28     2197.38     2112.05    192.29 o 
   6   3  28     4646.51     4348.20    292.49 o 
   7   3  28      119.29      126.40    157.84 o 
   8   3  28      356.82      379.55    163.25 o 
   9   3  28      669.91      654.44    162.71 o 
   0   4  28     1462.10     1131.64    243.89 o 
   1   4  28     1500.81     1456.90    181.94 o 
   2   4  28      403.01      181.27    132.07 o 
   3   4  28      477.29      439.99    174.40 o 
   4   4  28       15.27      -44.43    193.70 o 
   5   4  28      140.47      147.77    180.55 o 
   6   4  28      942.76     1256.70    201.76 o 
   7   4  28       32.48     -258.59    180.54 o 
   8   4  28      292.42      333.84    161.83 o 
   1   5  28       94.75      314.38    307.36 o 
   2   5  28        6.77      -96.03    139.81 o 
   3   5  28      696.30      544.73    244.55 o 
   4   5  28       62.52      -19.08    218.02 o 
   5   5  28      716.88      986.25    192.38 o 
   6   5  28     1256.74      972.40    185.93 o 
   7   5  28       10.98     -186.65    195.14 o 
   8   5  28     3339.07     2895.24    235.65 o 
   0   6  28     7493.16     7487.81    631.13 o 
   1   6  28        1.64      -59.08    220.04 o 
   2   6  28     3012.61     3295.88    354.72 o 
   3   6  28       36.49      452.64    273.42 o 
   4   6  28       16.00       79.89    242.72 o 
   5   6  28      156.07      -94.95    324.46 o 
   6   6  28      638.57      458.53    189.34 o 
   7   6  28       37.02      287.13    198.80 o 
   1   7  28      221.97     -154.62    180.32 o 
   2   7  28     4243.14     3948.28    279.08 o 
   3   7  28      861.12      525.88    218.14 o 
   4   7  28     6009.70     6207.15    365.49 o 
   5   7  28      348.17      273.34    244.55 o 
   6   7  28      498.67      569.43    257.15 o 
   0   8  28    15814.18    18003.13   1116.67 o 
   1   8  28     3818.91     3659.09    312.91 o 
   2   8  28     9094.22     9977.67   1132.16 o 
   3   8  28     1693.65     1480.20    202.72 o 
   4   8  28      214.83      272.58    165.92 o 
   1   9  28       10.33      -20.93    206.51 o 
   2   9  28       18.41      -17.96    176.42 o 
   1   1  29      480.33      328.28    252.26 o 
   2   1  29     4601.36     4975.74    399.59 o 
   3   1  29     1652.64     1685.38    196.62 o 
   4   1  29     8238.32     9310.56    450.71 o 
   5   1  29      265.74      394.79    444.84 o 
   6   1  29     4599.34     4639.80    295.72 o 
   7   1  29      106.65       -5.96    162.39 o 
   8   1  29        2.00       88.81    239.42 o 
   0   2  29    13891.58    14209.97    757.76 o 
   1   2  29     1952.83     2454.01    237.74 o 
   2   2  29     5261.38     5641.22    391.53 o 
   3   2  29        3.48      289.43    219.18 o 
   4   2  29       33.39        8.34    227.23 o 
   5   2  29     1888.70     1389.61    219.65 o 
   6   2  29     5147.24     5817.62    329.99 o 
   7   2  29     1450.99     1329.17    176.76 o 
   8   2  29     5649.10     5925.46    345.95 o 
   1   3  29     1088.53      834.76    334.55 o 
   2   3  29        5.63     -149.41    161.82 o 
   3   3  29     8056.22     9232.44    388.09 o 
   4   3  29      391.00      953.08    467.83 o 
   5   3  29     4959.95     5505.33    339.66 o 
   6   3  29     1033.55      992.74    314.70 o 
   7   3  29      349.63      412.91    162.02 o 
   0   4  29      914.74      699.15    322.77 o 
   1   4  29     1930.91     2145.43    217.64 o 
   2   4  29      600.46      579.33    228.43 o 
   3   4  29       23.03       -8.01    198.51 o 
   4   4  29      959.87      741.16    249.06 o 
   5   4  29     1605.32     1844.42    195.91 o 
   6   4  29      638.34     1125.04    205.13 o 
   7   4  29     3863.13     3725.84    317.06 o 
   1   5  29      488.97      369.15    258.00 o 
   2   5  29        5.18      230.87    333.20 o 
   3   5  29     1474.98     1168.43    291.38 o 
   4   5  29      390.57      331.55    278.30 o 
   5   5  29     1003.95     1052.36    524.93 o 
   6   5  29      915.69     1172.22    298.16 o 
   0   6  29     3373.91     3283.41    416.61 o 
   1   6  29       23.59      344.80    328.56 o 
   2   6  29     1746.56     1491.08    213.26 o 
   3   6  29       21.53      231.59    210.02 o 
   4   6  29       63.34       48.65    194.19 o 
   5   6  29       12.33      471.50    404.00 o 
   1   7  29      136.27      616.44    302.51 o 
   2   7  29      418.03      172.65    190.80 o 
   3   7  29      630.24      638.34    184.70 o 
   4   7  29      689.25      712.94    217.56 o 
   0   8  29     1073.34     1148.00    397.32 o 
   1   8  29     3570.68     3757.81    302.14 o 
   0   0  30     1150.09     1069.96    390.54 o 
   1   0  30      865.85      451.18    209.13 o 
   2   0  30      444.29       43.68    265.46 o 
   3   0  30     1840.55     1667.12    495.16 o 
   4   0  30      150.95       57.13    249.18 o 
   5   0  30     1591.68      932.43    232.47 o 
   6   0  30     1502.39      865.21    302.60 o 
   7   0  30     1444.42      798.62    250.84 o 
   1   1  30     1317.48     2122.28    432.61 o 
   2   1  30       12.35     -199.76    190.30 o 
   3   1  30     4139.81     4428.21    299.35 o 
   4   1  30       77.75      143.94    188.55 o 
   5   1  30     2849.21     2759.99    308.12 o 
   6   1  30        0.23      124.41    161.68 o 
   7   1  30      475.74      552.50    183.41 o 
   0   2  30      811.73       44.56    301.97 o 
   1   2  30     5428.46     5652.51    450.79 o 
   2   2  30      385.73      -54.20    301.41 o 
   3   2  30      564.91      607.76    172.38 o 
   4   2  30      534.97      871.03    327.51 o 
   5   2  30     1170.41     1355.64    188.88 o 
   6   2  30     2834.38     2610.94    233.12 o 
   1   3  30      356.54      181.52    241.01 o 
   2   3  30     1139.41     1055.96    260.43 o 
   3   3  30     1860.58     1740.25    256.96 o 
   4   3  30     2733.66     2613.94    626.54 o 
   5   3  30     1475.59     1559.37    200.95 o 
   6   3  30     1130.40     1018.29    234.89 o 
   0   4  30       36.23      -44.11    248.87 o 
   1   4  30     1273.93      838.33    195.23 o 
   2   4  30        1.67     -206.50    218.94 o 
   3   4  30       71.46      -12.66    179.79 o 
   4   4  30      103.43      217.99    182.22 o 
   5   4  30      308.79      584.10    345.55 o 
   1   5  30     2397.83     2629.45    285.03 o 
   2   5  30     3379.81     3773.96    332.28 o 
   3   5  30    15471.45    16430.21    697.49 o 
   4   5  30     5821.08     6639.96    458.45 o 
   0   6  30      856.75     2085.78    637.06 o 
   1   6  30     4958.08     5028.68    307.09 o 
   2   6  30      267.71      192.96    211.98 o 
   3   6  30      341.78      242.36    195.14 o 
   1   1  31       43.16      185.98    203.10 o 
   2   1  31      676.65     1185.69    822.31 o 
   3   1  31      368.77      773.49    550.62 o 
   4   1  31      944.38     1591.08    381.75 o 
   5   1  31      196.10      240.83    197.93 o 
   0   2  31     4543.78     4163.10    639.60 o 
   1   2  31     1553.17     1468.03    231.18 o 
   2   2  31     2222.13     2624.41    233.26 o 
   3   2  31     1601.82     1589.26    225.48 o 
   4   2  31       23.64       76.50    228.40 o 
   1   3  31     1370.17     1765.92    742.10 o 
   2   3  31     2620.36     2554.95    464.77 o 
   3   3  31     6145.15     7281.56    458.37 o 
   4   3  31     1998.26     2218.49    226.70 o 
   0   4  31     3439.40     4434.80    448.20 o 
   1   4  31     6826.37     7149.66    456.25 o 
   2   4  31     1421.91     1044.96    220.57 o 
   3   4  31     1066.82     1282.78    190.79 o 
   1   5  31      171.53      123.61    249.78 o 
   0   0  32    17966.06    19833.61   1734.97 o 
   1   0  32     7433.92     9142.13    657.87 o 
   2   0  32     7842.14     9484.01   1504.97 o 
   1   1  32      129.61     -196.73    245.65 o 
   2   1  32     1581.18     1079.50    184.48 o 
   0   2  32     1718.29     1408.46    295.01 o 
   1   2  32     1098.57      891.57    241.30 o 
                                                 
